# Supplementary material for: Pharmacogenomics of clinical response to Natalizumab in multiple sclerosis: a genome-wide multi-centric association study
Source: J Neurol. 2024 Sep 12;271(11):7250–63. doi: 10.1007/s00415-024-12608-6 (PMC11561017; doi:10.1007/s00415-024-12608-6)
Supplement: Supplementary file 3 — Supplementary file3 (XLS 17 KB) [file 415_2024_12608_MOESM3_ESM.xls]

## Sheet: Supplementary Table 1
SNP	Chromosome	Position	Minor Allele	Major Allele	I²	P-Value Meta	Odds Ratio Meta	P-Value SWE	Odds Ratio SWE	P-Value ITA	Odds Ratio ITA	P-Value GER	Odds Ratio GER
rs11132400	4	187410850	T	C	0	1.328e-06	0.5815	6.53772e-06	0.589892	0.0719899	0.496755	.	.
rs12885261	14	68071570	T	C	0	1.678e-06	1.5384	9.56063e-06	1.52879	0.37251	1.33097	0.0578391	2.31211
rs1323374	9	111037829	T	A	12.94	2.793e-06	0.5958	5.60076e-05	0.62361	0.0151267	0.27898	0.145727	0.536018
rs61166479	13	20863249	G	A	0	4.804e-06	2.1224	3.54094e-06	2.20011	0.73161	1.25069	.	.
rs1032954	15	98275102	C	G	33.88	6.938e-06	0.6499	3.15234e-06	0.628764	.	.	0.975093	0.98899
rs75772884	15	47775385	A	G	0	1.187e-05	1.5612	0.000138056	1.50976	0.0368471	2.17169	0.265074	1.76788
rs34736466	3	21728917	A	G	0	1.191e-05	0.51	3.17982e-05	0.51297	0.115629	0.273674	0.647863	0.722856
rs12649886	4	187402360	A	G	0	1.233e-05	1.4955	2.38065e-05	1.49787	0.261971	1.46565	.	.
rs13073759	3	115392100	A	G	0	1.259e-05	1.4756	1.34132e-05	1.51179	0.17205	1.59716	0.748235	0.881911
rs2977141	8	12783519	T	C	0	1.325e-05	1.9335	4.23998e-05	1.92216	0.385804	1.70763	0.195063	2.6499
rs7286822	22	43181587	T	C	0	1.362e-05	1.9182	7.76503e-05	1.84723	0.0412163	3.16707	0.58862	2.13683e-14
rs9922330	16	79303163	G	A	0	1.475e-05	1.4689	3.47987e-05	1.48564	0.284381	1.37973	0.441911	1.35044
rs72752604	15	98347870	C	G	57.17	1.494e-05	0.6756	4.93911e-06	0.639608	0.202729	0.657719	0.334532	1.40174
rs1815323	10	27204531	C	T	42.21	2.087e-05	1.775	8.85564e-06	1.86812	0.436029	1.5777	0.269684	0.409553
rs10789505	1	47746678	C	G	29.33	2.692e-05	1.8386	0.000488888	1.72968	0.004603	3.89652	0.605074	1.3713
rs9577824	13	113293608	G	A	0	2.744e-05	1.461	0.00017237	1.43669	0.156849	1.63922	0.189597	1.65997
rs2159600	12	606173	C	A	0	2.862e-05	1.6464	0.000117013	1.63261	0.100156	1.74868	.	.
rs12806160	11	83766280	A	C	48.16	2.909e-05	1.739	0.00011044	1.68214	.	.	0.0347695	4.80394
rs6428955	1	236647736	T	C	0	2.939e-05	1.4952	7.23132e-05	1.51023	0.352996	1.37718	0.337689	1.4449
rs1072934	8	93450212	A	G	0	3.023e-05	1.4714	1.87629e-05	1.52744	0.964787	1.01588	0.51108	1.28719
rs1217680	8	4314917	A	G	0	3.087e-05	1.523	2.26399e-05	1.57729	0.521688	1.31021	0.883111	1.06158
rs12428095	13	81279746	A	G	6.39	3.116e-05	1.4789	5.6158e-05	1.49332	0.811661	0.90853	0.0737698	2.05059
rs10739255	9	111023899	T	C	0	3.369e-05	1.4413	0.000248106	1.41602	0.338738	1.35471	0.05177	2.00733
rs6803844	3	189243943	T	C	0	3.424e-05	1.4333	0.000730383	1.36967	0.0510345	1.86304	0.0506463	2.05546
rs7960396	12	114813313	C	T	0	3.459e-05	1.4827	1.66501e-05	1.55049	0.897273	0.955322	0.511705	1.30186
rs1414319	13	110446839	G	A	0	3.508e-05	1.4334	0.000131432	1.43189	0.172778	1.54437	0.390163	1.33649
rs7537568	1	177987660	G	A	0	3.639e-05	1.6166	8.91443e-05	1.63098	0.0845445	2.00001	0.923237	0.950119
rs112417083	12	31271788	A	G	60.11	3.733e-05	1.8447	1.11303e-05	1.96603	0.652709	0.774474	.	.
rs13031793	2	206468850	T	G	0	4.007e-05	1.433	0.000357255	1.39667	0.0709957	1.83539	0.212076	1.58651
rs9475026	6	54692961	G	A	6.92	4.025e-05	1.6523	1.48526e-05	1.74518	0.780248	1.15187	0.676544	0.767459
rs59801030	7	141938633	C	T	73.58	4.217e-05	1.8901	9.37611e-06	2.02895	.	.	0.336984	0.519792
rs10040233	5	81959114	T	C	5.82	4.222e-05	0.6969	0.000583023	1.38102	0.169516	0.628237	0.0229041	0.405439
rs618823	6	158058545	T	C	0	4.257e-05	1.4548	6.12628e-05	1.46453	0.384435	1.33871	.	.
rs4444875	4	180648923	C	T	0	4.571e-05	0.6986	0.000354686	0.715189	0.145501	0.611959	0.129989	0.559977
rs2068076	11	83182354	A	G	0	4.605e-05	1.458	0.000419308	1.42023	0.042713	1.93635	0.34817	1.45493
rs76674464	16	10732844	G	A	53.33	4.841e-05	2.0526	1.82823e-05	2.17527	0.588868	0.645521	.	.
rs12265034	10	130499623	G	A	42.35	4.929e-05	1.7494	4.6592e-05	1.78928	0.198161	0.257993	0.191441	2.18729
rs6838876	4	156675608	A	C	0	4.934e-05	1.6416	8.40942e-05	1.63937	.	.	0.314493	1.68004
rs1923523	6	50679081	T	G	0	4.966e-05	1.4481	0.000406149	1.4112	0.0215965	2.26437	0.513968	1.28477
Supplementary Table 1 - List of top associated variants after meta-analysis and clumping procedure, stratified for each of the three participating cohorts (see Table 2 for annotation). P-values and odds ratios from fixed-effects meta-analysis, and from single-stratum (SWE: Sweden, ITA: Italy, GER: Germany) are reported. The effect allele is the minor allele. Abbreviations: I2 : between-study hete…
