# Supplementary material for: Pharmacogenomics of clinical response to Natalizumab in multiple sclerosis: a genome-wide multi-centric association study
Source: J Neurol. 2024 Sep 12;271(11):7250–63. doi: 10.1007/s00415-024-12608-6 (PMC11561017; doi:10.1007/s00415-024-12608-6)
Supplement: Supplementary file 4 — Supplementary file4 (XLS 13 KB) [file 415_2024_12608_MOESM4_ESM.xls]

## Sheet: Supplementary Table 2
A)
SNP	Chromosome	Position	Minor Allele	Major Allele	MAF	P	OR	I²	Gene	Genomic Context	Distance to Gene
rs61166479	13	20863249	G	A	0.0570817	4.804e-06	2.1224	0	GJB6; CRYL1	intergenic	dist=56715; dist=114557
rs76674464	16	10732844	G	A	0.0503448	4.841e-05	2.0526	53.33	TEKT5	intronic
rs79546132	4	185027843	T	C	0.0514549	0.0001334	1.9916	0	ENPP6	intronic
rs12734243	1	177228787	T	C	0.0580226	0.0001652	1.9429	0	BRINP2	intronic
rs2977141	8	12783519	T	C	0.0745232	1.325e-05	1.9335	0	LINC00681; TRMT9B	intergenic	dist=107719; dist=19663
rs7286822	22	43181587	T	C	0.0801929	1.362e-05	1.9182	0	A4GALT; ARFGAP3	intergenic	dist=64280; dist=10922
rs116499511	6	37617121	T	G	0.0580179	0.0001975	1.9128	0	MDGA1	intronic
rs12130622	1	94331369	T	G	0.0517319	0.0001435	1.906	0	DNTTIP2	downstream	dist=471
rs116530196	5	122794024	C	T	0.0560408	7.97e-05	1.903	60.89	CEP120; CSNK1G3	intergenic	dist=34488; dist=53769
rs73250919	4	53834649	A	G	0.0606681	0.0001763	1.9026	26.54	SCFD2	intronic
B)
SNP	Chromosome	Position	Minor Allele	Major Allele	MAF	P	OR	I²	Gene	Genomic Context	Distance to Gene
rs73800111	4	15107327	T	G	0.0530991	0.0009833	0.4076	0	C1QTNF7-AS1	ncRNA_intronic
rs4724049	7	41513003	C	T	0.0697952	0.0002395	0.4139	0	LINC01449; INHBA	intergenic	dist=339904; dist=211709
rs75971288	2	104833037	T	C	0.054906	0.0009408	0.4177	0	LINC01935; LOC100287010	intergenic	dist=1232150; dist=162271
rs73239811	10	55288470	T	C	0.0562432	0.0003527	0.4206	0	MBL2; PCDH15	intergenic	dist=755926; dist=274061
rs12790541	11	88813292	C	G	0.0532038	0.001081	0.4216	0	GRM5; TYR	intergenic	dist=14142; dist=97751
rs62532461	8	90128490	A	G	0.0595091	0.0004965	0.4305	0	MMP16; LOC101929709	intergenic	dist=788778; dist=601137
rs79473174	2	45184634	T	C	0.0740415	0.0001667	0.437	0	SIX3; SIX2	intergenic	dist=11424; dist=47687
rs72856327	18	897472	C	T	0.0517666	0.003174	0.4389	0	YES1; ADCYAP1	intergenic	dist=85229; dist=7400
rs143598667	7	73091122	T	C	0.0537192	0.001999	0.4417	0	VPS37D; DNAJC30	intergenic	dist=4682; dist=4126
rs34882719	10	4881846	T	C	0.0498	0.002781	0.4453	0	AKR1E2	intronic
Supplementary Table 2 - List of top associated variants after meta-analysis. The list is obtained upon a clumping procedure (see Methods for details), filtered at p<5*10-5. The effect allele is the minor allele. For each variant, the gene harboring it or nearest gene(s) are reported, together with its genomic context and distance from the nearest genes, as of ANNOVAR annotation. Abbreviations: MA…
