# Supplementary material for: Pharmacogenomics of clinical response to Natalizumab in multiple sclerosis: a genome-wide multi-centric association study
Source: J Neurol. 2024 Sep 12;271(11):7250–63. doi: 10.1007/s00415-024-12608-6 (PMC11561017; doi:10.1007/s00415-024-12608-6)
Supplement: Supplementary file 5 — Supplementary file5 (XLS 163 KB) [file 415_2024_12608_MOESM5_ESM.xls]

## Sheet: Supplementary Table 3
GENE	CHR	START	STOP	NSNPS	ZSTAT	P
WDR3	1	118472361	118509166	19	3.7362	9.3398e-05
TFAP2D	6	50681238	50740746	69	3.5743	0.00017558
TBX5	12	114791715	114846247	97	3.5123	0.00022214
SMNDC1	10	112050487	112064678	38	3.499	0.0002335
GDAP2	1	118406106	118472244	21	3.4985	0.00023393
PIGH	14	68056022	68067018	59	3.4826	0.00024824
DDN	12	49388931	49393158	3	3.3819	0.00035996
LINC00377	13	81592525	81618577	32	3.3812	0.00036089
SLC9A2	2	103236011	103327814	91	3.3302	0.00043396
LINC01090	2	188900322	189152418	444	3.3287	0.00043631
OBP2B	9	136080665	136084637	29	3.3258	0.00044081
KRTAP19-5	21	31873974	31874459	12	3.3203	0.00044961
SPAG17	1	118496212	118727851	125	3.3006	0.00048239
KRTAP13-3	21	31797697	31798244	17	3.2932	0.00049525
TRY2P	7	141968100	141972068	85	3.2923	0.00049686
KRTAP13-1	21	31768348	31769140	8	3.2829	0.00051381
KLRA1P	12	10741076	10752434	68	3.2392	0.00059929
H1-7	12	48722762	48724062	20	3.2058	0.00067345
KRTAP13-4	21	31802571	31803216	21	3.2045	0.00067639
SENP1	12	48436679	48499862	128	3.2004	0.00068614
PLA2G4D	15	42359206	42386760	118	3.1787	0.00073964
MXI1	10	111967362	112047123	155	3.172	0.00075686
KRTAP19-4	21	31869141	31869483	11	3.1701	0.00076189
MS4A4A	11	60048138	60076443	64	3.1586	0.00079274
LINC02523	6	125995498	126041364	132	3.1543	0.00080435
PRSS58	7	141951962	141957878	74	3.1384	0.0008493
DPM2	9	130697377	130700133	12	3.1275	0.00088156
LINC02089	17	50939480	50976948	78	3.1199	0.00090454
PIP5KL1	9	130683159	130693056	44	3.1069	0.00094536
ARHGAP32	11	128834954	129149413	536	3.0987	0.00097193
FAM166C	2	26785454	26802392	36	3.0894	0.0010027
RNLS	10	90033618	90343075	503	3.0726	0.001061
KRTAP19-3	21	31863779	31864331	12	3.0645	0.0010902
HBD	11	5254067	5255713	14	3.0418	0.0011757
MFSD9	2	103331088	103353347	35	3.0346	0.0012042
KRTAP15-1	21	31812596	31813187	18	3.0195	0.001266
TAL1	1	47681961	47698007	31	3.0112	0.0013011
KRTAP20-1	21	31988743	31989018	8	3.0105	0.0013039
KRTAP19-7	21	31933193	31933633	16	3.0098	0.0013072
KRTAP19-2	21	31859361	31859755	13	3.0069	0.0013198
KRTAP6-1	21	31986004	31986223	10	3.0033	0.0013354
TH	11	2185158	2193045	34	2.9954	0.0013703
SP100	2	231280915	231410321	335	2.9949	0.0013727
CSMD1	8	2792882	4852436	8934	2.9915	0.0013878
MIR4685	10	100191048	100191117	36	2.9891	0.001399
LOC399975	11	129103672	129153059	109	2.9877	0.0014056
CHGA	14	93389494	93401630	53	2.9847	0.0014192
LOC101929319	2	152194339	152235885	93	2.9769	0.001456
LOC101926944	1	60238466	60254504	8	2.9723	0.0014778
TMEM182	2	103353393	103434138	148	2.9664	0.0015067
ENG	9	130577290	130617052	31	2.9584	0.0015464
PPP4R2	3	73045893	73118349	191	2.957	0.0015532
KRTAP20-4	21	31992945	31993169	11	2.9543	0.0015669
KRTAP22-2	21	31962423	31962716	6	2.9486	0.001596
HOOK1	1	60280620	60341994	61	2.9256	0.0017191
CHCHD1	10	75541805	75543410	8	2.9252	0.0017213
NMI	2	152126983	152146182	266	2.9179	0.0017619
FAM102A	9	130702860	130743268	60	2.9167	0.0017689
KRTAP22-1	21	31973405	31973701	13	2.9068	0.0018257
HEY2	6	126070777	126082415	57	2.8992	0.0018708
LOC101928398	21	40229462	40230786	46	2.8949	0.0018966
FITM1	14	24599867	24602056	11	2.8947	0.0018973
SREBF1	17	17714647	17740300	56	2.8914	0.0019176
LOC105378068	6	155835977	155847152	17	2.8816	0.0019784
PCDH9-AS4	13	67565017	67576132	24	2.8772	0.0020058
LINC00923	15	98285845	98417659	283	2.8759	0.0020146
EBLN2	3	73110809	73112488	165	2.8626	0.002101
LOC105375843	8	56429745	56433537	6	2.8609	0.0021122
LOC105379393	8	41909267	41962505	22	2.8486	0.0021958
PFKM	12	48499135	48540187	303	2.8479	0.0022007
HPS1	10	100175954	100206692	93	2.8472	0.0022053
KRTAP19-1	21	31852024	31852686	10	2.8467	0.0022088
SERPINB5	18	61144190	61172318	99	2.8461	0.0022126
TRPA1	8	72933484	72987819	222	2.8453	0.0022187
GUCY1B1	4	156680172	156728963	58	2.8404	0.002253
SEC24C	10	75504129	75531919	41	2.8345	0.0022946
ZNF641	12	48728369	48745029	396	2.8301	0.0023269
ATL2	2	38521095	38605726	137	2.8247	0.0023662
KRTAP6-3	21	31964758	31965394	6	2.8213	0.0023915
CCNB2	15	59397344	59417244	35	2.8189	0.0024093
FUT11	10	75532033	75535977	13	2.8179	0.0024166
KRTAP6-2	21	31971004	31971193	11	2.8169	0.0024246
AGAP5	10	75434052	75457867	4	2.8165	0.0024278
KRTAP20-2	21	32007524	32007938	9	2.8098	0.0024787
INCA1	17	4891424	4900817	37	2.8029	0.0025326
MAFTRR	16	79755208	79804429	225	2.7994	0.0025599
CDH11	16	64977655	65155966	303	2.7969	0.0025799
KRTAP20-3	21	32015182	32015455	5	2.7961	0.0025862
OVOS2	12	31264585	31354169	109	2.7941	0.0026025
BPIFB1	20	31871019	31897677	18	2.7915	0.0026231
EDARADD	1	236557585	236648230	93	2.7879	0.0026528
CCNO	5	54526979	54529436	32	2.7857	0.002671
KIFC1	6	33359599	33377673	36	2.7854	0.0026727
KRTAP12-1	21	46101490	46102078	73	2.784	0.002685
HSPA14	10	14880304	14913740	26	2.7803	0.0027155
LINC01352	1	221002596	221005771	23	2.7715	0.0027903
LINC01591	8	136246373	136311962	65	2.7703	0.0028006
TNFAIP6	2	152214105	152236560	178	2.7698	0.0028042
TMEM185B	2	120975054	120980976	22	2.7697	0.0028051
SRP68	17	74034865	74068598	32	2.7676	0.0028238
LINC00474	9	118650440	118687486	81	2.7623	0.0028698
LINC02490	15	53408561	53421895	41	2.758	0.0029078
MIR6864	17	4872996	4873066	14	2.756	0.0029256
SNORA3B	11	8706985	8707116	20	2.7532	0.0029508
HAS2	8	122624355	122653680	82	2.7531	0.0029516
MIR133A2	20	61162118	61162220	9	2.7522	0.0029598
ASB8	12	48541571	48551298	22	2.7512	0.0029691
NUAK1	12	106457122	106532732	108	2.75	0.0029796
NIBAN2	9	130267621	130341310	148	2.7456	0.00302
ARMC7	17	73106063	73126367	23	2.7438	0.0030366
PHF1	6	33378790	33384216	11	2.7402	0.0030699
STIL	1	47715810	47780568	147	2.7372	0.0030985
TMEM147	19	36036527	36038428	11	2.7306	0.0031607
SYNPO2L	10	75404643	75415787	15	2.7282	0.0031839
LOC100421372	10	14880304	14888998	10	2.7275	0.0031909
MMP8	11	102582526	102595685	97	2.7274	0.0031917
KRTAP19-6	21	31913853	31914183	20	2.7249	0.0032157
D21S2088E	21	24733425	24757156	68	2.7202	0.0032623
ZSWIM8	10	75545363	75561551	13	2.7201	0.0032635
SNORA3A	11	8705773	8705903	21	2.7188	0.0032764
MIR6865	17	4873380	4873445	14	2.7184	0.0032799
KCNMB3	3	178957490	178984838	186	2.7156	0.0033073
IL23R	1	67632136	67725662	196	2.7152	0.0033113
CBFA2T2	20	32077901	32237836	37	2.7144	0.0033202
ENPP6	4	185009858	185139026	250	2.713	0.0033341
ETS2	21	40177106	40196879	92	2.7091	0.003373
TOM1L2	17	17746824	17875714	141	2.708	0.0033847
LINC00298	2	8062555	8116945	69	2.705	0.0034155
MIR8057	18	24171430	24171499	25	2.7049	0.0034161
CIAO2A	15	64364763	64386037	16	2.7026	0.0034405
NDST2	10	75561673	75571578	19	2.7002	0.0034645
SH2D5	1	21046223	21059196	27	2.6993	0.003474
SNORA20B	7	39368601	39368733	14	2.6948	0.003522
DBH	9	136501484	136524451	64	2.6893	0.0035796
KISS1	1	204159468	204165619	36	2.6888	0.0035858
LOC101927798	8	134787793	134789595	19	2.6839	0.0036388
RPL27A	11	8704338	8711419	30	2.6835	0.0036423
RSBN1	1	114304453	114355098	49	2.6828	0.0036505
HBBP1	11	5263183	5264822	26	2.6824	0.0036544
ESRRB	14	76837613	76968180	373	2.679	0.0036918
MIR4284	7	73125646	73125727	5	2.6769	0.0037149
LINC00710	10	10976902	10994126	40	2.676	0.0037258
LINC01359	1	65445259	65468159	30	2.6685	0.00381
GADD45B	19	2476124	2478255	3	2.6654	0.0038449
MPRIP	17	16945770	17095957	101	2.6639	0.0038626
LINC02088	17	20516290	20536564	2	2.6616	0.003889
YOD1	1	207217193	207226461	10	2.6614	0.0038906
C11orf68	11	65684280	65686533	4	2.6597	0.00391
FAM133CP	10	60474774	60477294	5	2.6584	0.0039256
STAB1	3	52529353	52558511	26	2.6572	0.0039397
MIR124-2HG	8	65285774	65300061	33	2.6486	0.004041
LRP1	12	57522265	57607144	64	2.6436	0.0041012
GALR2	17	74070861	74073618	5	2.641	0.0041329
CAMTA2	17	4871291	4890970	70	2.6395	0.0041514
ADAMTS7P1	15	82585620	82626915	108	2.6389	0.004159
SIGLEC9	19	51628136	51639520	2	2.6384	0.0041652
PLA1A	3	119316731	119348658	90	2.6373	0.0041779
LOC101926935	20	25825302	25834657	5	2.6346	0.0042114
KLKP1	19	51385351	51399654	40	2.631	0.0042569
HDC	15	50534143	50557923	20	2.6281	0.0042936
ACTG2	2	74120134	74146992	74	2.6267	0.0043106
SPRY2	13	80910110	80915261	12	2.6262	0.0043166
ZACN	17	74075262	74078887	3	2.6192	0.0044074
EXOC7	17	74077096	74099868	3	2.6192	0.0044074
ALG14	1	95439960	95538507	142	2.6154	0.0044555
MIR6505	12	48526579	48526650	11	2.6088	0.0045434
PLD6	17	17104308	17109647	154	2.6084	0.0045485
UGDH	4	39500374	39529059	137	2.6018	0.0046374
LINC01276	6	41470181	41487590	7	2.5985	0.0046816
MAGOHB	12	10756788	10766208	57	2.5978	0.0046912
ERICH6	3	150377671	150421707	74	2.5965	0.004709
LOC101928254	7	124869632	124904345	59	2.5947	0.0047338
IFITM10	11	1753635	1771825	52	2.591	0.0047851
GSTTP2	22	24385937	24401899	7	2.5884	0.0048218
EFL1	15	82422573	82555075	187	2.5871	0.0048394
SNTA1	20	31995762	32031569	17	2.585	0.004869
RPS18	6	33239851	33244288	72	2.5796	0.0049453
MIR4773-1	2	152224847	152224925	15	2.5778	0.0049716
MIR4773-2	2	152224847	152224925	15	2.5778	0.0049716
LOC400867	21	40249214	40310353	164	2.5775	0.004976
SLC1A4	2	65215612	65250999	190	2.5755	0.0050051
MIR124-2	8	65291705	65291814	14	2.5738	0.0050294
MIR618	12	81329514	81329612	15	2.5696	0.0050902
CBX3	7	26241062	26253227	10	2.5696	0.0050914
RASGRP3	2	33661414	33789798	279	2.5675	0.0051217
MIR1-1HG	20	61147659	61167971	17	2.5674	0.0051234
BCL2L15	1	114419437	114430203	111	2.5666	0.0051351
CDK17	12	96672002	96794217	208	2.5658	0.0051469
RNU6ATAC35P	1	220997612	220999405	18	2.5612	0.0052155
THAP1	8	42691816	42698468	1	2.5599	0.0052357
LDHAL6B	15	59499041	59500787	35	2.5577	0.0052687
SSRP1	11	57093461	57103366	22	2.5535	0.0053325
GAPDHS	19	36024357	36036221	40	2.5524	0.0053498
LINC01548	21	34537775	34542541	20	2.5482	0.0054134
OR10AD1	12	48596121	48597075	27	2.5478	0.0054203
GOLT1A	1	204167290	204183116	45	2.5436	0.0054863
APOOP5	16	59788035	59789095	27	2.5414	0.0055208
RACGAP1P1	12	45456400	45459194	10	2.5405	0.0055347
ZNF317	19	9251072	9274089	57	2.5398	0.0055464
RALY	20	32581716	32672690	74	2.5394	0.0055527
CCT7	2	73461435	73480133	31	2.5387	0.0055638
CIB4	2	26804072	26864234	86	2.5343	0.005634
DTYMK	2	242615161	242626230	25	2.5302	0.0057001
C20orf144	20	32250132	32251714	7	2.5283	0.0057308
C5	9	123714612	123837143	454	2.5264	0.0057622
AGPAT3	21	45285103	45407473	155	2.5251	0.0057826
SNX1	15	64388180	64436430	5	2.5241	0.0057998
VSTM2B	19	30016324	30055458	63	2.5232	0.0058153
PDE6C	10	95372293	95425767	68	2.523	0.0058178
MIR4469	8	42751339	42751418	2	2.5198	0.0058708
MIOS	7	7606514	7648775	60	2.519	0.0058837
ZDHHC14	6	157802221	158099189	205	2.5171	0.0059158
CHRNE	17	4801065	4806393	146	2.5129	0.0059869
TDRD1	10	115939045	115992425	101	2.5123	0.0059975
CAMK2G	10	75572258	75634313	87	2.5122	0.0059993
CNNM3-DT	2	97477975	97479394	3	2.5122	0.0059996
ADAMDEC1	8	24241797	24263526	37	2.512	0.0060018
LOC101927709	2	119357358	119360542	14	2.508	0.006071
MOXD2P	7	141940555	141946886	121	2.501	0.0061927
PHF19	9	123617928	123657174	101	2.5004	0.0062025
ACSL1	4	185676748	185747122	155	2.4983	0.0062396
ACTL10	20	32254748	32256331	4	2.495	0.0062973
ATOH8	2	85981113	86018506	99	2.4937	0.0063213
PDZK1IP1	1	47649253	47655708	9	2.4905	0.0063785
ELK3	12	96588152	96663602	103	2.4895	0.0063956
LINC02004	3	134032417	134040013	54	2.489	0.006406
EIF2S2	20	32676114	32700049	22	2.4861	0.0064569
SMIM18	8	30496096	30503581	23	2.4854	0.0064699
TP63	3	189314534	189615065	551	2.485	0.0064767
LOC643201	5	175570087	175626298	30	2.4828	0.0065185
ERLNC1	1	204110535	204112137	5	2.4826	0.0065214
KANK1	9	470294	746103	953	2.4771	0.0066225
OTUD7B	1	149909704	149982675	22	2.4768	0.0066279
KRTAP10-12	21	46117086	46117959	41	2.4756	0.0066511
GHET1	7	148684618	148686521	7	2.4735	0.0066905
DCLRE1C	10	14939357	14996431	52	2.4728	0.0067021
FKBP1A	20	1349620	1373816	73	2.4721	0.0067162
DCAF11	14	24583985	24594451	17	2.4701	0.0067533
GNA11	19	3094359	3123997	13	2.4682	0.0067889
CNN3	1	95362512	95392666	67	2.4654	0.0068434
TP53AIP1	11	128804625	128812766	41	2.465	0.0068515
FBXO41	2	73481817	73511606	19	2.4648	0.0068547
MIR6876	8	25202917	25202990	9	2.4645	0.0068611
CNN3-DT	1	95391915	95428826	83	2.4622	0.0069037
PRADC1	2	73455133	73460412	12	2.4613	0.0069225
PIGZ	3	196673226	196695704	22	2.4574	0.0069971
ADAMTS9	3	64501329	64673676	251	2.4537	0.0070704
CDK5RAP1	20	31946644	31989375	13	2.4525	0.0070926
LINCR-0003	5	56866168	56913257	73	2.4471	0.0072009
MIR6869	20	1373543	1373605	15	2.4448	0.0072471
MIR4686	11	2194292	2194368	24	2.4433	0.0072767
RARG	12	53604352	53625993	15	2.4416	0.0073122
NOS1	12	117645946	117799431	253	2.4408	0.0073271
TNKS1BP1	11	57067115	57092426	32	2.4397	0.0073488
CCDC81	11	86085928	86134148	118	2.4386	0.0073726
PRXL2B	1	2517961	2522907	26	2.4379	0.0073873
SUV39H2	10	14920864	14946314	10	2.4369	0.0074078
GLUD1P3	10	75490319	75491529	17	2.4325	0.0074978
BMS1P4	10	75458908	75490272	29	2.4298	0.0075528
SFRP4	7	37945533	37956419	65	2.4282	0.0075863
NIT1	1	161087894	161095235	20	2.4253	0.0076487
ZNF512B	20	62588056	62601283	20	2.4236	0.0076831
CNNM3	2	97482004	97501119	6	2.4227	0.0077038
MAGI3	1	113933136	114228545	344	2.4184	0.0077942
RBM43	2	152104453	152118377	268	2.418	0.0078041
GGA3	17	73232693	73258444	42	2.4171	0.0078222
ACTG1P20	1	27650364	27653016	8	2.416	0.0078456
HSPA6	1	161494329	161496684	1	2.4146	0.0078771
HSPA7	1	161575848	161578341	1	2.4146	0.0078771
ACADS	12	121163628	121177811	73	2.4139	0.0078918
BMS1P4-AGAP5	10	75434032	75490264	32	2.4132	0.0079073
CTU1	19	51600862	51611666	27	2.413	0.0079118
LINC01358	1	59486147	59553919	66	2.4079	0.0080217
ANGPTL8	19	11350294	11352619	5	2.4072	0.008038
IRS2	13	110405041	110438930	71	2.4054	0.0080779
LOC101927278	10	100206077	100213562	43	2.4046	0.0080962
MIR581	5	53247333	53247429	12	2.4029	0.008133
TJP2	9	71736179	71870124	434	2.3993	0.0082129
TOR1AIP2	1	179809110	179846938	51	2.398	0.0082423
DENND2A	7	140218218	140341260	125	2.3903	0.0084184
MYOC	1	171604556	171621828	72	2.3898	0.0084284
SPAG7	17	4862520	4871112	49	2.3898	0.0084285
XLOC_009911	12	121342497	121345877	26	2.3896	0.008434
SENP5	3	196594790	196661585	109	2.388	0.0084698
JAK1	1	65298911	65533429	390	2.3878	0.0084756
CALCRL	2	188206690	188312979	219	2.3853	0.0085335
ANKRD53	2	71205574	71212629	12	2.3818	0.0086143
TSPEAR	21	45917775	46131487	344	2.3813	0.008625
GULP1	2	189156600	189460653	355	2.3796	0.0086664
SMYD5	2	73441372	73454349	27	2.377	0.008727
DRAP1	11	65686896	65689034	7	2.3752	0.0087702
LAMC3	9	133884560	133969860	137	2.3738	0.0088021
PBOV1	6	138537122	138539628	7	2.3737	0.0088051
APCDD1	18	10454631	10489946	77	2.3714	0.0088606
HOOK3	8	42752120	42885678	53	2.3711	0.0088684
ZNF56	19	19887382	19946991	65	2.3704	0.0088845
SYT4	18	40847856	40857455	5	2.3682	0.008937
PABPC1L	20	43538700	43567957	103	2.3643	0.0090322
LOC101928168	7	29164648	29167788	13	2.358	0.009186
SBSN	19	36014268	36019213	51	2.3532	0.009307
LOC286178	8	58658707	58662756	29	2.3513	0.0093547
CERK	22	47080306	47134149	115	2.3504	0.0093758
SMIM4	3	52570620	52575906	16	2.3503	0.0093793
COL2A1	12	48366749	48398259	100	2.3437	0.009546
SERPINB12	18	61209601	61236562	47	2.3434	0.0095536
GRM6	5	178405327	178422321	34	2.3419	0.0095942
HLA-DOB	6	32780539	32784779	729	2.3409	0.0096177
ZBTB5	9	37438098	37465447	24	2.3394	0.0096579
DNAH1	3	52350334	52434508	68	2.339	0.0096682
SRXN1	20	627258	633844	9	2.3385	0.0096812
PTPN22	1	114356432	114414381	100	2.3368	0.0097246
INS	11	2181008	2182439	11	2.3321	0.0098469
ASIP	20	32782367	32857150	78	2.3319	0.009852
LINC02616	4	37003400	37022328	95	2.33	0.0099043
OR5AN1	11	59126367	59139187	30	2.3258	0.010014
FYB2	1	57184461	57285077	146	2.325	0.010035
LOC105372440	19	51288984	51289417	19	2.3248	0.010041
ZNF385D	3	21453709	21792702	866	2.3245	0.010049
BCL2L12	19	50168398	50177173	14	2.3241	0.010061
NECAB3	20	32244892	32262234	16	2.3222	0.010112
RNF138	18	29671836	29711524	52	2.3218	0.010122
GTF2E2	8	30435834	30515753	112	2.3199	0.010174
SNORA2B	12	49061239	49061376	4	2.3181	0.010222
MAPK8IP2	22	51039221	51052406	50	2.3176	0.010235
DBX2	12	45408454	45444882	79	2.3174	0.01024
BGLT3	11	5265783	5266776	15	2.3163	0.010271
WDR82	3	52288449	52312665	32	2.3136	0.010346
B3GAT2	6	71566381	71666763	135	2.312	0.01039
CAHM	6	163834096	163834982	8	2.3115	0.010404
ABHD5	3	43732361	43775863	10	2.3094	0.010461
SEMA6D	15	47476285	48066425	923	2.3084	0.010489
SBF1P1	8	56361756	56367881	63	2.3073	0.010519
PRLHR	10	120349508	120355160	46	2.3055	0.010569
PHTF1	1	114239452	114302510	75	2.3053	0.010575
D2HGDH	2	242674044	242708226	3	2.3052	0.010577
PFKFB2	1	207226619	207254372	41	2.3046	0.010595
MIR4700	12	121160995	121161069	16	2.3044	0.0106
LINC01050	13	43384501	43386698	23	2.3043	0.010602
CCDC186	10	115880620	115933979	76	2.3034	0.010629
DEUP1	11	93063907	93171636	235	2.3031	0.010636
LINC01742	20	56578959	56579704	18	2.3012	0.010691
MTRNR2L1	17	22022740	22023989	2	2.3009	0.010699
ZNF506	19	19903519	19932559	51	2.2987	0.010761
ADGRF5	6	46820258	46922676	243	2.2986	0.010763
NOTO	2	73429701	73439641	37	2.2978	0.010786
MUSK	9	113431070	113568838	261	2.2975	0.010795
LOC105371038	16	698457	699313	10	2.2948	0.010872
PREB	2	27353623	27357504	15	2.2942	0.010891
THAP2	12	72058080	72074424	22	2.2929	0.010927
LINC02567	1	77223808	77244952	26	2.2926	0.010937
SEL1L2	20	13829892	13975979	181	2.2917	0.010961
FKBP1A-SDCBP2	20	1290552	1373816	209	2.2909	0.010986
TTK	6	80714365	80752244	156	2.2904	0.011
IFT74	9	26947107	27066132	186	2.2903	0.011003
ADAMTS16	5	5140442	5320417	531	2.2896	0.011022
SLC52A1	17	4935896	4938721	29	2.2882	0.011062
B3GNT6	11	76745441	76753020	25	2.2866	0.011111
CMYA5	5	78985658	79096045	289	2.2861	0.011123
PHF7	3	52444675	52457657	5	2.2854	0.011144
RNY1	7	148684227	148684340	10	2.2815	0.011259
TET1	10	70320093	70454244	304	2.2783	0.011355
KCTD1	18	24034873	24237437	252	2.2776	0.011375
LINC02471	12	40550040	40561649	110	2.2764	0.011412
LOC101929645	5	29065350	29073330	75	2.2754	0.01144
LINC02068	3	172278690	172313397	40	2.2735	0.011499
GNA15	19	3136030	3163747	48	2.2733	0.011505
PIP4P1	14	20925839	20929593	1	2.2689	0.011637
TMEM63C	14	77648140	77725838	283	2.2682	0.01166
KLHDC9	1	161068150	161070136	12	2.2671	0.011691
BICC1	10	60272631	60591195	114	2.2643	0.011777
MCRIP2	16	691827	698474	10	2.2643	0.011777
MIR3678	17	73402149	73402243	13	2.2632	0.011812
LIN7A	12	81186298	81331713	295	2.2629	0.011821
NECTIN2	19	45349553	45392480	88	2.2599	0.011913
ACP2	11	47260852	47270365	218	2.2592	0.011935
SNX24	5	122181307	122344900	351	2.2585	0.011959
C1QTNF4	11	47611218	47615963	242	2.2571	0.012001
PAPOLG	2	60983402	61029221	92	2.2538	0.012103
MIOS-DT	7	7589734	7605696	16	2.2454	0.012372
SLC35C2	20	44974622	44993064	12	2.2448	0.012392
ZSWIM2	2	187692201	187713897	149	2.2441	0.012412
MIR4442	3	25706363	25706430	4	2.2425	0.012465
CCDC110	4	186366335	186392887	37	2.2425	0.012466
LRRC58	3	120043355	120068201	70	2.2423	0.01247
ASB13	10	5680829	5708558	98	2.238	0.01261
NCOA7	6	126102260	126253180	313	2.2355	0.012693
LINC02109	5	29143609	29173082	48	2.2354	0.012695
LTF	3	46477135	46526724	126	2.2354	0.012696
ZNF334	20	45128268	45142198	44	2.235	0.012709
PRMT1	19	50180527	50191704	13	2.2334	0.012763
LINC00922	16	65318401	65610203	448	2.233	0.012775
SSBP4	19	18530207	18545372	14	2.2296	0.012888
GPR180	13	95254110	95286915	110	2.2295	0.012889
MIR198	3	120114514	120114576	18	2.2251	0.013039
NT5C	17	73126322	73127837	14	2.2241	0.013069
FANCC	9	97861335	98079991	130	2.2232	0.013102
STOX1	10	70587287	70655188	383	2.223	0.013107
BICDL1	12	120427039	120532299	120	2.2225	0.013125
FXN	9	71650667	71693992	120	2.2205	0.013193
LOC101928595	16	30107750	30116777	3	2.2166	0.013325
RAB14	9	123940410	123964147	59	2.216	0.013346
NAA16	13	41885402	41951166	83	2.2159	0.01335
NFXL1	4	47849249	47916684	277	2.215	0.013379
KLHDC7B	22	50984327	50989452	36	2.215	0.013379
IRF3	19	50162828	50169114	13	2.2142	0.013408
MIR491	9	20716103	20716187	10	2.2136	0.013429
DNASE1L3	3	58177983	58196699	60	2.213	0.01345
PSME1	14	24605402	24608171	5	2.2126	0.013461
DDX41	5	176938577	176943962	6	2.2125	0.013465
SAMD4A	14	55033845	55260033	255	2.2115	0.0135
FAM193B	5	176946788	176981564	11	2.2111	0.013515
WNT6	2	219724527	219738955	8	2.2105	0.013536
ELAVL1	19	8023456	8070525	72	2.21	0.013552
ITGA10	1	145525029	145543868	11	2.2079	0.013625
SNORD3F	8	20472339	20472437	18	2.2069	0.01366
RNY3	7	148680846	148680948	7	2.2062	0.013686
BSND	1	55464605	55482845	42	2.2056	0.013705
HNRNPA2B1	7	26229546	26240366	6	2.2051	0.013725
MIRLET7G	3	52302293	52302377	10	2.2033	0.013788
C1orf141	1	67557847	67600653	87	2.2013	0.013858
CCAR1	10	70480995	70552134	117	2.2002	0.013896
GLYCTK	3	52321843	52329273	21	2.1995	0.013922
PDIA4	7	148700142	148725597	43	2.1994	0.013923
PTCRA	6	42883790	42893576	23	2.1994	0.013924
ANTXRL	10	47658232	47701443	26	2.1985	0.013956
CTSD	11	1773984	1785157	25	2.1977	0.013985
MIR3135B	6	32717688	32717756	74	2.1962	0.014039
LINC02259	15	72900821	72929296	6	2.1962	0.01404
ANAPC16	10	73975769	73995618	7	2.1951	0.014077
AP3B2	15	83328032	83378627	128	2.1949	0.014087
TMEM9	1	201103899	201140686	119	2.1944	0.014103
LOC149684	20	36888576	36917349	17	2.1939	0.01412
ELL	19	18553472	18632880	134	2.1929	0.014159
HLA-DPB2	6	33080292	33096890	769	2.1928	0.01416
LETM2	8	38243993	38267045	24	2.1926	0.014168
C4BPA	1	207277577	207318317	54	2.1925	0.014173
PPM1M	3	52279774	52284615	83	2.1903	0.014253
LINC01429	20	50448335	50479452	169	2.1897	0.014273
LRRC25	19	18501946	18508432	105	2.1892	0.01429
CRYZL2P-SEC16B	1	177897922	178007111	298	2.1877	0.014347
C2orf78	2	74011315	74044275	6	2.1866	0.014385
DOCK5	8	25042203	25273227	309	2.1849	0.014447
MIR488	1	176998498	176998581	12	2.1848	0.014452
EBF2	8	25699240	25902929	350	2.1847	0.014455
HNRNPA0	5	137081339	137090052	9	2.1845	0.014461
CCK	3	42299317	42307677	19	2.1836	0.014497
PCTP	17	53828411	53900498	143	2.1835	0.014499
KIF17	1	20990506	21044500	71	2.1826	0.014533
C4orf46	4	159587826	159593208	3	2.1809	0.014596
SHMT2	12	57623493	57628718	6	2.1776	0.014718
LINC01564	6	53493177	53496192	41	2.1768	0.014746
CCDC85B	11	65658143	65659106	16	2.176	0.014778
MIR3064	17	62496891	62496957	12	2.1758	0.014785
PRR30	2	27359715	27362278	17	2.1746	0.01483
FBXO10	9	37510888	37576377	131	2.1744	0.014836
MADD	11	47290738	47351582	106	2.1739	0.014855
ARSA	22	51061181	51066580	36	2.1695	0.015023
LINC01944	5	171983727	171986017	21	2.1694	0.015028
LINC01594	2	108784203	108834297	117	2.1681	0.015074
TSSC4	11	2421979	2425106	2	2.1679	0.015083
RGCC	13	42031685	42045007	58	2.1655	0.015174
CALHM3	10	105232560	105238997	19	2.1654	0.015177
MIR5047	17	62497331	62497431	12	2.163	0.015271
ACOT4	14	74058576	74062470	55	2.1629	0.015275
MIR4764	22	33832567	33832655	22	2.1625	0.015288
LINC01082	16	86229786	86233326	24	2.1625	0.015291
TAF4B	18	23806408	23971649	215	2.1598	0.015392
VPS33B-DT	15	91565851	91574369	30	2.1597	0.015398
STBD1	4	77227885	77232283	25	2.1583	0.015453
CCSAP	1	229456761	229478794	67	2.1565	0.015523
RBM8A	1	145507608	145513536	1	2.1553	0.015568
GNRHR2	1	145509751	145516076	1	2.1553	0.015568
ACOX3	4	8368008	8442450	222	2.1548	0.015589
MIR129-2	11	43602943	43603033	11	2.1539	0.015625
APOA2	1	161192081	161193418	15	2.1536	0.015634
NXPH4	12	57610576	57620232	12	2.1534	0.015646
LINC02658	10	44273009	44274350	26	2.1516	0.015715
MYLK	3	123328895	123603179	207	2.1511	0.015733
PCK2	14	24563519	24573334	9	2.1492	0.01581
NUTM2F	9	97080479	97090926	9	2.1491	0.015812
ACP4	19	51293671	51298476	44	2.1484	0.015843
RRM2	2	10262694	10351136	170	2.1482	0.015849
HLA-DQA2	6	32709167	32714975	509	2.1474	0.015879
IGSF21	1	18434291	18704977	455	2.1471	0.015891
CDK6	7	92234234	92465887	134	2.1469	0.015899
SLC52A3	20	740723	756628	51	2.1467	0.01591
C22orf39	22	19428408	19435234	34	2.1463	0.015925
MIR3683	7	7106594	7106676	25	2.1438	0.016025
C11orf72	11	67370350	67374177	16	2.1427	0.016067
NR1H3	11	47269850	47290584	206	2.1426	0.016074
MIR9500	2	219687812	219687877	1	2.1413	0.016125
LRIT1	10	85991275	86001302	54	2.1405	0.016158
HDAC9	7	18126447	19042039	1049	2.1399	0.016181
DHRS13	17	27224798	27230097	8	2.1398	0.016184
MIR6071	2	86010722	86010800	19	2.1387	0.016232
TOR1AIP1	1	179851419	179889211	48	2.1377	0.01627
SCAF1	19	50145465	50161899	15	2.1374	0.016284
LOC100288748	8	95649512	95651695	24	2.1372	0.016292
DOK3	5	176928904	176938101	3	2.1357	0.01635
SLC16A5	17	73083859	73102257	45	2.1354	0.016364
TENT4A	5	6713544	6757157	116	2.1352	0.016374
MIR5698	1	154076996	154077068	4	2.1345	0.0164
APLNR	11	57001064	57004904	20	2.1342	0.016413
WDR90	16	699364	717830	80	2.1341	0.016416
CNPY3	6	42895739	42907032	12	2.1331	0.016457
ZDHHC7	16	85007780	85045141	246	2.133	0.016462
NEDD1	12	97301034	97347558	204	2.1325	0.016481
RIMBP3	22	20455681	20461786	11	2.131	0.016544
LOC101929217	8	49532962	49536455	14	2.1294	0.016609
MIR559	2	47604813	47604909	14	2.1284	0.016651
SNORD168	8	118933094	118933152	10	2.1274	0.016694
ISYNA1	19	18545197	18548943	16	2.1271	0.016707
MIR6835	6	34208449	34208513	4	2.127	0.016712
HLA-DPA1	6	33032345	33048525	342	2.1266	0.016726
CT69	6	134750167	134800035	161	2.1265	0.01673
CCDC113	16	58283839	58317740	160	2.1264	0.016736
CLSTN2	3	139654026	140296239	1006	2.126	0.016751
NEU2	2	233897381	233899767	14	2.1256	0.016769
FAM216B	13	43355719	43365685	48	2.1252	0.016783
PPP2CB	8	30643131	30670334	107	2.1231	0.016871
KANSL2	12	49046993	49076021	11	2.1229	0.016882
PRB1	12	11504754	11508525	8	2.1227	0.01689
FLOT2	17	27206356	27224751	23	2.1225	0.016896
PLAC9	10	81891416	81905115	46	2.1225	0.016899
UNC119	17	26873724	26879646	7	2.1221	0.016914
LINC00424	13	22446934	22452299	48	2.1213	0.01695
ENTHD1	22	40139048	40289764	125	2.1197	0.017018
NRL	14	24547870	24584158	17	2.1188	0.017056
RALB	2	121010427	121052286	80	2.1184	0.01707
KLRC4-KLRK1	12	10524951	10562745	192	2.1178	0.017096
YWHAB	20	43514345	43537173	59	2.1178	0.017096
LOC101928174	15	35047284	35105124	92	2.1172	0.01712
MIR3130-1	2	207647957	207648032	19	2.1167	0.017141
MOBP	3	39509170	39570988	240	2.116	0.017172
SMAGP	12	51638341	51664199	54	2.1155	0.017196
MIR4762	22	46156403	46156478	15	2.1153	0.017202
LOC100129034	9	127115751	127121465	8	2.1141	0.017252
COL11A1	1	103342028	103574078	529	2.1135	0.017279
FOXF2	6	1389810	1395838	2	2.1125	0.017323
MIR6720	6	1390548	1390646	2	2.1125	0.017323
DAXX	6	33286334	33290736	27	2.1124	0.017327
MIR4309	14	103005980	103006063	1	2.1122	0.017336
LINC01600	6	2622146	2634837	69	2.1114	0.017367
C18orf63	18	71983073	72026424	107	2.1083	0.017504
MIR4261	2	10332739	10332797	14	2.108	0.017514
HCG24	6	33111100	33116592	264	2.1071	0.017553
EML6	2	54952148	55199157	614	2.1056	0.017619
FAM155A	13	107815857	108519844	1069	2.1052	0.017636
ACOT6	14	74077648	74086592	34	2.1047	0.017659
HLA-DQB2	6	32723874	32731309	466	2.1037	0.017703
SNX22	15	64443929	64449680	31	2.1034	0.017714
LINC01933	5	151338458	151650010	614	2.1028	0.017742
KLRK1	12	10524951	10542640	192	2.1018	0.017784
MMEL1	1	2522077	2564455	127	2.1002	0.017855
FLYWCH1	16	2961931	3001209	95	2.0984	0.017936
RSPO3	6	127439815	127520626	75	2.0975	0.017973
LINC00383	13	69796477	69896233	264	2.0968	0.018007
SH2D4B	10	82297657	82406316	278	2.0942	0.018122
LOC101927040	8	80681606	80783972	156	2.094	0.018129
MIR4755	20	32636924	32636996	28	2.0923	0.018207
STAC3	12	57637240	57644970	8	2.0922	0.018211
MIR4259	1	159869768	159869869	6	2.0907	0.018277
CCNT1	12	49082240	49110490	6	2.0904	0.01829
HLF	17	53342320	53402548	248	2.0894	0.018335
LINC01416	18	53548918	53587430	59	2.0881	0.018393
KIF1C	17	4901244	4931696	148	2.0872	0.018436
LINC00402	13	74805580	74834113	40	2.0871	0.018441
KDM5A	12	389222	498486	135	2.0869	0.018448
LOC100507548	11	134855245	134856693	22	2.0866	0.018463
AGBL2	11	47681142	47736921	110	2.0861	0.018486
LINC02245	2	65128973	65159581	150	2.086	0.01849
FAM163A	1	179696910	179785333	225	2.0855	0.018512
C10orf82	10	118421721	118429793	16	2.0844	0.01856
LINC02376	12	127758815	127768828	25	2.0844	0.018563
PNLIPRP3	10	118187358	118237469	59	2.0837	0.018593
TK1	17	76170159	76183285	39	2.0824	0.018655
LILRA1	19	55105096	55113846	49	2.0821	0.018669
TLCD4	1	95558072	95663163	213	2.0803	0.01875
KLHL3	5	136953188	137071778	199	2.0802	0.018753
TNNI2	11	1860210	1862908	2	2.0797	0.018775
TMEM222	1	27648653	27662891	17	2.0776	0.018872
CFAP97	4	186080818	186125154	99	2.0774	0.018883
GS1-279B7.1	1	185292977	185304171	12	2.0773	0.018886
SHANK3	22	51111250	51171640	41	2.0761	0.018941
LINC00457	13	35009586	35214822	194	2.0749	0.018999
ALDOC	17	26900137	26903913	44	2.0748	0.019001
CABP2	11	67286382	67290917	3	2.0744	0.01902
AP4B1	1	114436815	114447650	27	2.0714	0.019161
NOX3	6	155716501	155776973	75	2.0702	0.019217
AKR1C1	10	5005606	5025475	82	2.0702	0.019218
CASP5	11	104864969	104893895	66	2.0689	0.019279
TRPV5	7	142605266	142630843	39	2.0683	0.019306
TRMT44	4	8442503	8478282	84	2.0681	0.019317
GDPD3	16	30116130	30124858	5	2.0671	0.019362
LOC285593	5	173006636	173012071	36	2.0668	0.019376
LOC101929294	8	24153326	24406131	420	2.0656	0.019433
LINC02876	17	51062864	51065012	10	2.0655	0.019438
PTPRCAP	11	67202980	67205153	135	2.0642	0.019501
PPOX	1	161136215	161141010	10	2.0638	0.019519
TRIP4	15	64680034	64747502	32	2.062	0.019602
C17orf107	17	4802830	4806229	91	2.0613	0.019639
FSTL1	3	120111139	120169839	130	2.0612	0.019644
TGM4	3	44916099	44956482	89	2.0608	0.019659
ARF1	1	228270408	228286913	29	2.0603	0.019684
NDUFV1	11	67374406	67380025	12	2.0598	0.019707
ETNK2	1	204100189	204121172	27	2.0595	0.019721
PSMB7	9	127115743	127177721	39	2.058	0.019794
SNORD98	10	70514928	70514995	13	2.0571	0.019836
ARNTL	11	13298198	13408813	208	2.0564	0.01987
SEC63	6	108188959	108279412	47	2.0561	0.019885
ZIM2	19	57285914	57352094	36	2.0547	0.019956
DEFA6	8	6782218	6783598	25	2.0537	0.020003
ARG2	14	68086636	68118425	70	2.0535	0.020014
LINC01924	18	61771324	62090836	269	2.0533	0.020024
LRRC19	9	26993133	27005670	185	2.0514	0.020115
EFCAB6	22	43924657	44208185	586	2.0513	0.020118
AMER3	2	131513112	131525707	2	2.0481	0.020274
PPA2	4	106290233	106395227	275	2.0477	0.020294
LINC01607	8	80680376	80715077	66	2.0476	0.0203
MIR3614	17	54968630	54968716	1	2.0471	0.020324
OSBPL8	12	76745576	76953551	279	2.0468	0.020337
E2F1	20	32263282	32274191	11	2.0463	0.020364
LOC101927179	4	47833361	47898865	126	2.0429	0.020531
NUP85	17	73201773	73231853	245	2.0425	0.02055
SPSB4	3	140770188	140867453	89	2.0422	0.020564
KCNMA1-AS3	10	79110629	79136371	59	2.041	0.020626
IGSF23	19	45116872	45140081	61	2.0409	0.02063
SLC27A3	1	153747882	153752633	6	2.0409	0.020631
C19orf44	19	16607204	16632163	37	2.0409	0.020632
LOC101929054	3	52273253	52275113	13	2.0397	0.020692
CWF19L1	10	101992054	102027395	171	2.0386	0.020744
LINC01926	18	56481111	56501596	36	2.0379	0.020779
IRF4	6	391751	411443	68	2.0371	0.020822
TEX15	8	30689059	30770524	91	2.0342	0.020968
RBM47	4	40425296	40632611	219	2.0337	0.020991
DCST2	1	154991002	155006257	29	2.0328	0.021034
EPCAM	2	47596449	47614159	42	2.032	0.021077
LOC613266	20	15872977	15966527	103	2.0315	0.021101
LOC646762	7	29685537	29724754	169	2.0314	0.021106
LINC02172	4	138466884	138524584	168	2.0311	0.021122
C1QB	1	22979728	22988130	47	2.0308	0.021135
ZHX2	8	123793893	123986750	181	2.0302	0.021167
MT1X	16	56716381	56718108	30	2.0292	0.021217
SMIM17	19	57154526	57168615	34	2.0284	0.021258
FSTL5	4	162305048	163085152	1561	2.0284	0.021259
CPEB1	15	83211950	83317546	163	2.0268	0.021344
TOMM20	1	235272655	235292152	9	2.0265	0.021356
MSH2	2	47630205	47710367	146	2.0264	0.021362
DDTL	22	24309075	24314745	55	2.0264	0.021363
MRAP	21	33664123	33687095	35	2.0258	0.021391
TOMM40	19	45394510	45406946	40	2.0247	0.021448
TCF23	2	27371871	27379842	26	2.0242	0.021476
LINC01058	13	30993575	30996381	1	2.024	0.021487
UBE2L5	13	30996629	31003895	1	2.024	0.021487
XKR4	8	56014587	56454613	687	2.023	0.021536
ASIC5	4	156750880	156787429	24	2.0206	0.021663
RABGGTA	14	24734743	24740833	44	2.0204	0.021669
LINC01264	10	43474464	43476955	29	2.0203	0.021678
DLG2	11	83166054	85339417	3121	2.0202	0.021681
MIR1343	11	34963383	34963467	45	2.02	0.021692
LINC01745	1	232853816	232857996	2	2.0189	0.021748
WDSUB1	2	160092308	160143214	232	2.0183	0.021777
SNORA80A	21	33749495	33749631	6	2.0179	0.021803
LINC02874	12	52598606	52607367	52	2.017	0.021847
FARP2	2	242295699	242434256	403	2.017	0.021849
SNX2	5	122110690	122170238	159	2.017	0.021849
CYB5A	18	71918080	71959198	300	2.017	0.021849
FOSL1	11	65659519	65668016	21	2.0162	0.021887
PHACTR1	6	12716998	13288069	849	2.0158	0.021909
VWA3B	2	98703629	98929762	454	2.0157	0.021915
MX2	21	42733953	42781320	38	2.014	0.022006
FAM153B	5	175490057	175554145	58	2.0139	0.022012
GTF2F2	13	45694644	45859028	171	2.0105	0.022188
FAM181A	14	94385239	94395954	6	2.0089	0.022276
LOC100996583	1	2497973	2515973	37	2.0084	0.022298
POLR1E	9	37485944	37503694	123	2.0079	0.022329
ATP4A	19	36040932	36054560	22	2.0076	0.022343
STOM	9	124101264	124132528	52	2.0073	0.022358
UNC119B	12	121148260	121161443	64	2.0068	0.022384
NKX6-1	4	85413137	85420445	9	2.0063	0.02241
LINC02529	6	159804562	159817475	26	2.0063	0.022414
ONECUT1	15	53047249	53082533	54	2.0047	0.022497
CCDC144NL	17	20766707	20799476	22	2.0032	0.02258
ADGRL4	1	79355448	79472415	238	2.0026	0.022609
ENO3	17	4853846	4860424	18	2.0022	0.022629
LINC00663	19	19867179	19887222	65	2.0011	0.02269
SLCO1B3	12	20963638	21069845	372	2.0008	0.022705
CCDC14	3	123632268	123680076	48	2.0005	0.022724
ZFC3H1	12	72003378	72057628	75	1.9979	0.022865
TDGF1	3	46616024	46623947	22	1.9977	0.022876
SPAG5	17	26904591	26926043	9	1.9975	0.022885
XRCC5	2	216974070	217071016	174	1.9973	0.022894
LINC00391	13	95350978	95360755	29	1.9973	0.022898
B3GALT6	1	1167616	1170421	15	1.9971	0.022906
RASL10B	17	34058657	34070540	8	1.997	0.022915
FCGR2A	1	161475246	161489619	26	1.9966	0.022935
SNORD138	5	85916322	85916385	2	1.9964	0.022947
PTPMT1	11	47587150	47595013	8	1.996	0.022968
MPPED1	22	43808019	43903728	128	1.9958	0.022979
ACKR3	2	237478467	237490997	72	1.9952	0.023011
SLFN14	17	33871003	33887838	154	1.9951	0.023015
RGR	10	86004808	86019716	57	1.9939	0.023081
HMGXB4	22	35653485	35691800	70	1.9939	0.023083
CASC15	6	21666643	22196049	720	1.9937	0.023093
MGLL	3	127407908	127542028	230	1.9921	0.023181
TMC3	15	81623428	81666554	56	1.9909	0.023244
CHDH	3	53846361	53880446	49	1.9902	0.023286
NUDT8	11	67395408	67397408	28	1.9892	0.023339
GAP43	3	115342356	115440330	112	1.9891	0.023343
ATF2	2	175936986	176032931	120	1.9888	0.023361
PDE4D	5	58264864	59792113	2425	1.9886	0.02337
SNORA2C	12	49048164	49048301	1	1.9882	0.023395
MIR1291	12	49048226	49048313	1	1.9882	0.023395
LOC101928283	7	124824622	125019375	283	1.9881	0.0234
GRB2	17	73314156	73401759	157	1.9878	0.023418
SPEF1	20	3758150	3762095	15	1.9871	0.023456
PTPRF	1	43991707	44089337	242	1.9858	0.023527
FBXW2	9	123519251	123555694	38	1.9847	0.023587
PLCZ1	12	18836113	18890946	139	1.9845	0.023599
PBRM1	3	52579382	52719929	367	1.9843	0.023614
PSD3	8	18384812	18871213	1250	1.9842	0.023614
RAPSN	11	47459314	47470688	48	1.9833	0.023666
COL28A1	7	7397505	7575504	381	1.9817	0.023758
ZNF83	19	53115629	53193749	142	1.981	0.023798
IBA57	1	228353504	228369958	25	1.9801	0.023845
CYP2G1P	19	41396730	41406413	31	1.9773	0.024004
IGF1R	15	99191767	99507759	287	1.976	0.024076
RNASE6	14	21249426	21250626	42	1.9759	0.024082
ANXA11	10	81910644	81965564	149	1.9749	0.02414
TRPV1	17	3468739	3512705	65	1.9735	0.024222
PLGRKT	9	5357970	5437925	180	1.9734	0.024227
APEX1	14	20923384	20925926	13	1.9732	0.024235
ITPR1-DT	3	4532000	4534847	27	1.9728	0.024261
DOCK4	7	111366165	111846454	569	1.9719	0.024312
LATS2	13	21547174	21635725	121	1.9718	0.024314
SNORA2A	12	49050430	49050565	1	1.9715	0.024334
SNAPC1	14	62229137	62263146	107	1.971	0.024361
SLAMF6	1	160454825	160493045	16	1.9709	0.024368
INS-IGF2	11	2150346	2182439	66	1.9707	0.024381
CAPRIN2	12	30862486	30907885	284	1.9689	0.024481
HBG1	11	5269498	5271087	23	1.9676	0.024558
ZNF786	7	148766732	148787810	180	1.9674	0.024568
POP4	19	30097189	30108144	52	1.9674	0.024568
METTL3	14	21966281	21979482	14	1.967	0.024589
DRAM1	12	102271357	102317390	190	1.9666	0.024615
PPP1R13L	19	45882895	45909619	25	1.9665	0.024618
MMP14	14	23305793	23316967	32	1.9657	0.024666
LINC02550	11	110962655	110968042	23	1.9632	0.024811
MIR548AJ1	6	132436331	132436403	9	1.9625	0.024854
XYLT2	17	48423486	48438546	48	1.9608	0.024954
PFN1	17	4848946	4851825	15	1.96	0.024999
CBS	21	44473300	44496983	77	1.9594	0.025031
B4GALT1	9	33104074	33167334	130	1.9589	0.025065
LOC105370473	14	44976611	45007716	166	1.9587	0.025077
MYO1E	15	59424632	59665070	328	1.9577	0.025133
MIR7854	16	81567506	81567571	22	1.9575	0.025146
HOXA10-AS	7	27208517	27211534	19	1.9572	0.025163
ANKRD1	10	92671852	92680844	23	1.9569	0.025178
LINC01148	14	87372121	87389099	34	1.9561	0.025229
INPP4B	4	142944312	143767688	1246	1.9559	0.025237
OPA3	19	46030684	46088060	80	1.9557	0.025252
SNORA90	17	35601716	35601891	6	1.9552	0.025279
MIR4456	5	535954	535997	4	1.9548	0.025302
CRYZL2P	1	177975270	178007142	97	1.9547	0.025308
RAMP1	2	238768265	238820748	43	1.9547	0.025308
TMEM108	3	132757234	133116619	736	1.9524	0.025448
LOC107985033	17	33880223	33882568	33	1.952	0.025469
C8orf33	8	146277852	146281416	88	1.952	0.02547
LGALS12	11	63273555	63284244	4	1.9518	0.025482
GNLY	2	85921480	85925975	86	1.9515	0.025496
ARMC2	6	109169624	109295679	179	1.9507	0.025544
EVA1A-AS	2	75751193	75769832	54	1.9502	0.025578
ZNF888	19	53407667	53426681	9	1.9502	0.025578
LOC105371049	16	2141436	2145018	6	1.9495	0.025619
PCAT18	18	24267584	24283602	52	1.9492	0.025639
INHBC	12	57828566	57845845	2	1.9473	0.025749
KIAA0100	17	26941457	26972177	11	1.9441	0.02594
BCKDHB	6	80816326	81055987	513	1.9439	0.025953
FZR1	19	3506308	3538332	21	1.9439	0.025953
RICTOR	5	38938021	39074501	89	1.9438	0.02596
HNRNPA3P1	10	44282859	44285865	40	1.9433	0.025988
PLEKHG3	14	65171141	65216967	78	1.9433	0.025993
MUC19	12	40787195	40964559	570	1.9424	0.026045
LINC01170	5	123395486	123774213	559	1.9419	0.026077
LINC02006	3	153101338	153480315	845	1.9416	0.026091
PWWP2B	10	134210703	134231363	40	1.941	0.02613
CPT1B	22	51007289	51017041	67	1.9407	0.026148
WASF1	6	110421021	110500873	38	1.9407	0.026149
COPS7A	12	6833211	6841031	23	1.9405	0.026158
GAS2L2	17	34071529	34080258	6	1.9405	0.026158
CUTALP	9	123605352	123616651	30	1.9401	0.026185
RNF167	17	4843386	4848517	19	1.9399	0.026193
IBA57-DT	1	228351786	228353213	4	1.9399	0.026197
HLA-DQA1	6	32605182	32611461	328	1.9391	0.026245
SOX18	20	62678934	62680992	12	1.9388	0.026261
SUMO3	21	46225531	46237977	48	1.937	0.026371
LINC00930	15	93111047	93115493	55	1.9369	0.026379
LINC02626	10	116754415	116756352	14	1.9364	0.02641
CHIT1	1	203185206	203198801	47	1.935	0.026494
ANKRD39	2	97513726	97523753	1	1.9342	0.026546
NR1I3	1	161199458	161207993	31	1.9325	0.02665
DOC2GP	11	67380994	67383135	187	1.9321	0.026674
TMEM179B	11	62554873	62557872	3	1.9313	0.026721
MIR6748	11	62557286	62557357	3	1.9313	0.026721
SCEL	13	78109840	78219398	178	1.9303	0.026782
SELENOS	15	101811013	101817690	18	1.9294	0.02684
CNTRL	9	123837232	123939888	169	1.9283	0.026909
ADAMTS4	1	161154091	161168844	27	1.9281	0.026924
LOC100287042	17	73267379	73269976	12	1.9275	0.026958
ANGPT1	8	108261709	108510146	523	1.9272	0.026975
FSCB	14	44973351	44976486	48	1.9272	0.02698
USP34	2	61414597	61698222	418	1.927	0.02699
JADE2	5	133860005	133918917	92	1.9269	0.026999
RIMKLB	12	8834195	8935687	49	1.9245	0.027144
FAT2	5	150883652	150970892	269	1.9244	0.027153
MIR1271	5	175794948	175795034	11	1.9241	0.027173
MRPL22	5	154320632	154348971	31	1.9239	0.027183
PDHX	11	34937676	35017675	301	1.9228	0.027249
SYCE3	22	50989540	51001348	48	1.9225	0.027272
SLC6A20	3	45796940	45838028	50	1.9212	0.027353
WFIKKN1	16	680984	684117	77	1.9209	0.02737
STARD3	17	37793396	37820454	19	1.9205	0.027396
MIER2	19	305572	344796	142	1.9201	0.02742
LINC01646	1	4631546	4643766	42	1.9201	0.027422
LINC00222	6	109072856	109091145	48	1.9195	0.027463
MIR129-1	7	127847924	127847996	6	1.9189	0.027499
CELF1	11	47487488	47587091	62	1.9188	0.027504
CMPK1	1	47799461	47844511	90	1.9188	0.027507
CHKB	22	51017391	51021278	55	1.9186	0.027516
ADGRB2	1	32192717	32229941	16	1.9182	0.027544
PXMP4	20	32290563	32308116	36	1.9177	0.027577
UBD	6	29523291	29527509	27	1.9173	0.027599
THRB	3	24158643	24537199	597	1.9167	0.027637
OR51V1	11	5220964	5221930	32	1.9166	0.027641
SPINDOC	11	63580927	63595188	8	1.9139	0.027817
VN1R10P	6	27292539	27293742	29	1.9136	0.027834
GP1BA	17	4835571	4838318	45	1.9136	0.027834
LRRC49	15	71145716	71345997	135	1.9133	0.027856
POPDC3	6	105605774	105627889	13	1.9133	0.027857
SNORD22	11	62620381	62620507	2	1.9129	0.027883
RINT1	7	105172647	105208124	95	1.9128	0.027884
APC2	19	1450119	1473243	4	1.9115	0.027971
MIR3130-2	2	207647957	207648032	17	1.911	0.028003
PEG3	19	57321449	57352094	12	1.9092	0.028115
COPS3	17	17149929	17184560	100	1.9089	0.028139
SNORA12	10	101996912	101997059	10	1.9078	0.028205
PPIC	5	122358944	122372420	54	1.9071	0.028254
LRRC74A	14	77292750	77336647	93	1.9064	0.028297
DCST1	1	155006281	155023406	20	1.9062	0.028312
SEPTIN8	5	132086510	132113704	40	1.9056	0.028352
MIR99AHG	21	17442807	18004046	367	1.9056	0.028353
AKR1E2	10	4868368	4890254	118	1.9053	0.02837
ATP5PD	17	73034957	73043064	12	1.9046	0.028414
FYB1	5	39105353	39270751	276	1.9045	0.028419
SLC43A1	11	57252006	57283175	43	1.9045	0.028424
ASPH	8	62413114	62627151	384	1.9041	0.02845
JPT1	17	73131337	73150607	20	1.9036	0.028482
ZC3HC1	7	129658125	129691291	23	1.9034	0.028491
DTX3	12	57998606	58003585	3	1.9032	0.02851
MIR3667	22	49937040	49937114	13	1.903	0.028518
DHFRP3	2	83083926	83084893	15	1.9025	0.028555
DPPA2	3	109012634	109035364	41	1.9023	0.028569
SLC1A6	19	15060844	15121455	173	1.9013	0.028632
SNORA62	3	39452544	39452698	53	1.9012	0.028636
GGT1	22	24979717	25024963	11	1.9012	0.028639
TTC34	1	2572707	2717433	156	1.9008	0.028667
NHP2	5	177576463	177580886	12	1.9003	0.0287
DAZAP2	12	51632609	51640501	15	1.8984	0.028824
LINC02653	10	92162277	92300562	272	1.8973	0.028896
GSTP1	11	67351282	67354124	178	1.8944	0.029085
CSNK1G3	5	122847870	122952743	138	1.8938	0.029126
AP4S1	14	31494311	31565656	116	1.8936	0.029141
FAM222A	12	110151629	110208300	81	1.8906	0.029336
CLDN10	13	96086008	96232013	421	1.8898	0.029392
ZNF253	19	19976638	20005483	21	1.8883	0.029491
EPB41L5	2	120770652	120936695	142	1.8883	0.029495
SLED1	4	185719449	185720200	44	1.8881	0.029509
C2orf50	2	11273253	11291443	61	1.8875	0.029547
SLC44A3	1	95285912	95360803	196	1.8872	0.029568
MTRF1	13	41790504	41886174	192	1.8863	0.029624
HHLA2	3	108015394	108097132	474	1.8839	0.029787
NCRUPAR	5	76008227	76008713	28	1.8833	0.029828
MELK	9	36572891	36677679	68	1.8833	0.029829
LINC02606	1	9485152	9489055	19	1.8821	0.02991
LSM4	19	18417045	18433886	18	1.8818	0.029934
NUTM2E	10	81586494	81610634	100	1.8813	0.029962
NOP16	5	175810948	175815599	16	1.881	0.029986
CCDC184	12	48577426	48579709	26	1.8806	0.030012
KIAA1841	2	61293005	61365167	106	1.8796	0.030078
TOMM40L	1	161195849	161200536	27	1.8783	0.030168
HS6ST3	13	96742360	97491816	1028	1.878	0.030194
RAI1	17	17584771	17714767	65	1.8779	0.0302
PLCD1	3	38048986	38071133	34	1.8776	0.030216
MIR1228	12	57588286	57588359	13	1.8771	0.030249
RCCD1	15	91498113	91506355	104	1.8763	0.030309
MRPS31P5	13	52741843	52768602	12	1.8761	0.030319
CDC20	1	43824651	43828874	8	1.8752	0.030385
PLAA	9	26903369	26947240	98	1.874	0.030468
USP48	1	22004790	22109642	199	1.8728	0.03055
FANK1	10	127585132	127698161	253	1.8727	0.030557
TACC2	10	123748677	124014057	497	1.8708	0.030684
MYOT	5	137203548	137223540	16	1.8689	0.030816
LINC00676	13	110380620	110382381	13	1.8686	0.030836
OR7C2	19	15052300	15053260	19	1.8686	0.030842
PRC1	15	91509269	91537765	92	1.8685	0.030848
MPL	1	43803488	43820137	15	1.8674	0.030925
EIF4A3	17	78108167	78120927	56	1.8663	0.030998
LINC02343	13	34922179	35190429	342	1.8659	0.031029
SPC24	19	11256168	11266488	47	1.8651	0.03108
SULT1C2	2	108905350	108926371	36	1.8647	0.031114
FZD1	7	90893747	90900641	18	1.8643	0.03114
CCDC174	3	14693268	14714162	50	1.8636	0.031188
GREM2	1	240652872	240775455	101	1.8622	0.031286
ZW10	11	113603908	113644414	119	1.8621	0.031297
CORIN	4	47596017	47840084	369	1.862	0.031301
CAVIN3	11	6340175	6341731	12	1.8617	0.031322
LINC01904	18	926083	927994	32	1.8614	0.031347
SNORA6	3	39449881	39450030	59	1.8609	0.031382
B4GALNT2	17	47209821	47254202	65	1.8608	0.031387
MIR12113	4	11784801	11784872	3	1.86	0.031442
MGAT5B	17	74864485	74946475	233	1.8599	0.031453
SLC36A1	5	150816606	150871940	340	1.8598	0.031458
LENG9	19	54972911	54974961	7	1.8587	0.031536
STARD5	15	81601393	81616482	39	1.8579	0.031595
CALR3	19	16589871	16606978	14	1.8577	0.031608
LINC01424	21	46222155	46224632	25	1.8566	0.031682
TOMM20L	14	58862647	58875420	1	1.8566	0.031687
MIR140	16	69966983	69967083	22	1.8561	0.031723
GAREM1	18	29843484	30050845	278	1.8553	0.031775
CCSER2	10	86088344	86278273	508	1.8549	0.031804
ZUP1	6	116956780	116989929	48	1.8547	0.031819
LINC00029	20	61665568	61668380	62	1.8529	0.031945
LINC01056	20	61669362	61685215	51	1.8524	0.031982
C1QTNF12	1	1177832	1182102	19	1.8514	0.032055
MIR6845	8	144919927	144919988	4	1.8499	0.032165
USP54	10	75257295	75385739	35	1.8497	0.032181
SPI1	11	47376410	47400098	59	1.8495	0.032194
IGF2-AS	11	2161741	2169896	28	1.8492	0.032214
SIPA1L2	1	232533710	232766242	526	1.8479	0.032311
KCTD21	11	77882294	77899672	41	1.8474	0.032341
MIR1225	16	2140195	2140285	4	1.8471	0.032369
ESF1	20	13694971	13765565	96	1.8469	0.032379
NIPAL1	4	48018788	48042190	268	1.8467	0.032392
RNF170	8	42704779	42751748	16	1.8463	0.032426
LOC642484	18	53670843	53858493	346	1.8461	0.03244
MIR4776-2	2	213790980	213791060	23	1.8459	0.032451
MIR4776-1	2	213790980	213791060	23	1.8459	0.032451
MDGA1	6	37598454	37665659	250	1.8453	0.0325
USP21	1	161129289	161135513	9	1.8452	0.032503
MRPL27	17	48445227	48450545	30	1.8447	0.032542
VPS33B	15	91541645	91565851	69	1.8437	0.032612
LINC02645	10	2488446	2543654	176	1.8433	0.032643
COX7C	5	85913757	85916779	3	1.8428	0.032678
R3HDM2	12	57647546	57824826	123	1.8426	0.032692
MIR561	2	189162218	189162315	28	1.8425	0.032698
RFC2	7	73645831	73668729	19	1.84	0.032881
ELOVL1	1	43829071	43833682	9	1.8387	0.032981
LOC339803	2	61368726	61372110	38	1.8381	0.033023
KLRC2	12	10583197	10588609	47	1.838	0.03303
CCDC158	4	77234191	77328458	118	1.8375	0.033068
PNOC	8	28174784	28200868	85	1.8365	0.033139
KHDRBS1	1	32479468	32526451	6	1.8363	0.033157
FCER1G	1	161185084	161189035	130	1.8361	0.03317
CCNL1	3	156860909	156877936	37	1.8354	0.033223
BCL11B	14	99635623	99738534	126	1.8351	0.033245
CDC20B	5	54408798	54469005	111	1.834	0.033327
MIR4322	19	10341088	10341161	12	1.8326	0.03343
RPL29P2	17	7657637	7658294	9	1.8321	0.033466
PDE7B	6	136172838	136516712	227	1.832	0.033472
TSPAN3	15	77333744	77363451	182	1.8314	0.033523
MIR5190	18	13459945	13460025	73	1.8299	0.033635
CMA1	14	24974558	24977471	27	1.8296	0.033653
LOC101928489	6	74403625	74405854	1	1.8293	0.033674
FBP1	9	97365414	97402545	130	1.8293	0.033678
DESI2	1	244816427	244872335	9	1.8288	0.033712
PCDH17	13	58205877	58303445	145	1.8288	0.033712
ADAM29	4	175839508	175899331	177	1.828	0.033778
ESRP1	8	95653401	95719694	217	1.8277	0.033796
LINC01015	6	29497182	29501345	33	1.8276	0.033803
LOC101928446	16	82806923	82863243	320	1.8274	0.033822
TVP23A	16	10854768	10912651	5	1.8271	0.033842
EIF5AL1	10	81272288	81276196	5	1.8262	0.033909
SNORA108	18	56267851	56267984	19	1.8252	0.033985
SLC25A19	17	73269072	73285514	145	1.8249	0.03401
LEMD2	6	33738989	33756907	98	1.8242	0.034062
POU6F2	7	39017508	39508200	1062	1.8226	0.034181
TBX10	11	67398773	67407234	40	1.8226	0.034183
WDR74	11	62600376	62609281	3	1.8226	0.034186
HMGB3P1	20	33421377	33422265	10	1.8222	0.034213
UFD1	22	19437433	19466716	49	1.822	0.034227
ZNF454	5	178368198	178393434	83	1.822	0.034228
NRG3	10	83634949	84746935	1793	1.8206	0.034334
KRT18	12	53342638	53346690	17	1.8194	0.034423
SDC4	20	43953927	43977064	56	1.8187	0.034482
PSMD6	3	63996226	64009683	40	1.8186	0.034483
ANAPC1	2	112525216	112641770	12	1.8183	0.034512
LINC01732	1	181143619	181151344	6	1.818	0.034531
ALDH7A1	5	125877532	125930911	103	1.8165	0.034647
LINC02521	6	2634733	2640793	43	1.8161	0.034676
FKBP1B	2	24272610	24286551	155	1.815	0.034763
PIK3CD	1	9711788	9789172	70	1.8146	0.034789
DLL1	6	170591293	170600166	24	1.8144	0.034811
TBX2	17	59477203	59486827	5	1.8139	0.034846
GNA15-DT	19	3141573	3155173	29	1.8125	0.034958
THSD7A	7	11409991	11871824	1115	1.8123	0.034969
NDUFS2	1	161167206	161184185	32	1.8121	0.034984
MIR12116	1	179773058	179773160	13	1.8114	0.035036
TMEM74	8	109619078	109799823	305	1.8114	0.035038
FBXL20	17	37408915	37558809	172	1.8114	0.035041
SLC39A13	11	47428826	47438051	38	1.8105	0.035108
ANKRD26P1	16	46503248	46603009	1	1.8095	0.035188
LOC100288798	12	46777458	47046362	341	1.8084	0.035271
DEFB112	6	50009811	50017642	8	1.8074	0.035351
LINC02861	16	3997609	4000445	19	1.8068	0.0354
CDNF	10	14861243	14880036	22	1.8064	0.035425
LINC02349	15	62022116	62023588	24	1.8062	0.035445
MIR5187	1	161196975	161197051	10	1.8061	0.035454
APP	21	27252860	27543446	367	1.8058	0.035477
FNTA	8	42911465	42940928	11	1.8054	0.035508
OGFOD3	17	80347085	80376462	58	1.8053	0.035516
MFSD14B	9	97136850	97223324	142	1.8048	0.035552
MIR4500HG	13	88096241	88323218	327	1.8044	0.035581
GPRIN1	5	176022802	176037157	19	1.8043	0.035588
SLC38A4	12	47158543	47219780	142	1.804	0.035618
PTGFR	1	78956658	79006386	82	1.8033	0.035671
MED1	17	37560537	37607516	24	1.8029	0.035701
MLYCD	16	83932719	83960636	51	1.802	0.035774
CHUK	10	101948056	101989353	35	1.8014	0.035817
PFN4	2	24337678	24346204	46	1.8013	0.035826
UCKL1	20	62571181	62587769	7	1.801	0.035854
TMEM223	11	62557442	62559478	11	1.8006	0.03588
NXF1	11	62559601	62572912	11	1.8006	0.03588
ADAM7	8	24298538	24367078	142	1.8006	0.035882
GLT8D1	3	52728501	52739807	19	1.8006	0.035884
LOC728392	17	5402746	5404326	29	1.7994	0.035979
PRELID3A	18	12407927	12432237	30	1.7993	0.035988
PIP4K2C	12	57984974	57997201	12	1.7979	0.036096
KLRC4	12	10559982	10562356	91	1.7974	0.036132
LOC101929574	10	82289352	82295698	7	1.7972	0.036148
PCLAF	15	64656502	64679886	11	1.7966	0.036201
PPP1R7	2	242088987	242123067	64	1.7961	0.03624
KDELR1	19	48885831	48894808	27	1.7956	0.036275
SEZ6	17	27281922	27333458	42	1.7955	0.036288
SLITRK6	13	86366924	86373554	31	1.7924	0.036533
SLC3A2	11	62623580	62656332	13	1.7917	0.03659
LINC00638	14	105287537	105290055	2	1.7908	0.036662
MIR4510	15	36219056	36219124	9	1.7906	0.036676
ZNF93	19	20011754	20046384	36	1.7904	0.036693
MMP15	16	58059657	58080805	30	1.7898	0.036741
LPAL2	6	160887586	160932156	61	1.7893	0.036786
SYT16	14	62278879	62579268	562	1.787	0.036967
C5AR1	19	47813117	47825323	1	1.7868	0.036988
TNNC1	3	52485115	52488057	67	1.7866	0.036998
CEP290	12	88442792	88535865	13	1.7863	0.037022
TNFSF18	1	173008341	173020081	23	1.7863	0.037025
ERICD	8	141644333	141648382	16	1.7862	0.037035
TGFBR1	9	101867394	101916474	51	1.7861	0.037039
MYBPC3	11	47352956	47374253	40	1.7861	0.037045
QKI	6	163835749	163999624	99	1.786	0.037046
GSN	9	123963760	124095120	166	1.7857	0.037071
GPT	8	145728450	145732555	8	1.7852	0.037116
LOC729815	10	81266125	81270738	5	1.7834	0.037261
ZCCHC9	5	80597405	80609116	42	1.7831	0.037285
LINC01484	5	173134601	173173212	124	1.7822	0.037362
GATM	15	45653321	45694425	284	1.7821	0.037366
SFTPB	2	85884429	85895864	59	1.7807	0.037478
P2RX3	11	57105825	57139869	53	1.78	0.037537
SYT8	11	1855656	1858751	3	1.78	0.037541
LYRM9	17	26205383	26220391	38	1.7795	0.037576
IGFBPL1	9	38406524	38424451	96	1.7789	0.03763
ZNF341	20	32319801	32380075	56	1.7788	0.037633
MFSD3	8	145734452	145736596	7	1.7788	0.037635
LINC01048	13	38055600	38058921	41	1.7783	0.037675
RPL13AP17	7	77976558	77988775	60	1.7779	0.037709
REG3G	2	79252827	79255627	53	1.7779	0.037714
GNL3	3	52719935	52728513	20	1.7778	0.037721
DMRT2	9	1050356	1057552	10	1.7776	0.037733
ADM2	22	50919971	50924866	5	1.7773	0.037762
SPCS1	3	52740121	52745164	19	1.7772	0.037764
MYL7	7	44178462	44180931	20	1.777	0.037785
LINC01017	5	3496485	3504118	31	1.7769	0.037792
CHKB-CPT1B	22	51007289	51021428	59	1.7765	0.037825
LINC01814	2	8699962	8723922	21	1.7755	0.037906
ROBO4	11	124753586	124767761	44	1.7751	0.037939
LOC101928414	15	45543778	45571420	97	1.7751	0.037942
ACOT1	14	74003846	74010500	18	1.7749	0.037959
EVX1-AS	7	27281047	27286848	7	1.7747	0.037977
NSUN5	7	72716512	72722823	1	1.7735	0.038072
IQCF3	3	51860898	51864872	1	1.7725	0.03816
SHOC1	9	114448450	114557217	260	1.7725	0.03816
CCL16	17	34303534	34308533	37	1.7712	0.038267
MSH2-OT1	2	47754675	47756303	16	1.7698	0.038382
THORLNC	2	118940497	118943962	24	1.769	0.038443
THAP10	15	71173680	71184772	18	1.769	0.038449
ARSB	5	78073031	78281781	429	1.7681	0.038519
LOC105379331	8	25208123	25219028	32	1.7681	0.038523
TNFRSF14	1	2487809	2495268	23	1.7674	0.038581
NT5DC2	3	52558402	52569043	415	1.767	0.038612
TRPC4AP	20	33590206	33680610	219	1.7664	0.038665
CNPY3-GNMT	6	42897217	42931618	54	1.7664	0.038666
MDH1B	2	207602486	207630052	181	1.7659	0.038709
MIR7843	14	72983527	72983606	8	1.7656	0.038732
EVX1	7	27282420	27287449	6	1.7655	0.038743
KCNE4	2	223916907	223920355	17	1.7654	0.038751
TBC1D30	12	65153263	65274813	59	1.7652	0.038761
TFPI	2	188328956	188419162	108	1.7633	0.038925
AKR1C2	10	5029966	5060192	132	1.7632	0.03893
ROBO3	11	124735327	124751367	59	1.7629	0.038959
SNORD88B	19	51302285	51302382	37	1.7623	0.039009
B4GALT3	1	161141099	161147758	29	1.762	0.039034
PPY	17	42018171	42019844	15	1.7614	0.039082
NFAT5	16	69599868	69738557	233	1.7613	0.039095
RCSD1	1	167599468	167677933	199	1.7611	0.039109
SENP2	3	185304082	185351339	98	1.7593	0.039267
INSC	11	15133969	15268754	223	1.7586	0.039319
LOC339260	17	20841878	20885670	77	1.7579	0.039384
ARCN1	11	118443123	118473748	43	1.757	0.039458
DNAI2	17	72270372	72311023	90	1.7567	0.039487
LOC100129307	13	78235508	78236938	26	1.7565	0.039504
LRRC40	1	70610487	70671262	62	1.7561	0.039533
C1orf52	1	85715635	85725345	36	1.756	0.039544
TOM1	22	35695267	35743966	128	1.756	0.039545
DIRC1	2	189598464	189654850	130	1.7557	0.039568
NEMP2	2	191369063	191399448	65	1.7554	0.039599
SF3B6	2	24290455	24299196	47	1.7552	0.039611
LOC105369332	11	62599705	62601515	2	1.755	0.039626
RNF165	18	43913980	44043103	159	1.7537	0.039738
ZP3	7	76026838	76071386	144	1.7532	0.039782
NFAM1	22	42776412	42833992	147	1.7528	0.039815
TNFSF10	3	172223297	172241220	110	1.7526	0.039837
SHCBP1	16	46612502	46655291	2	1.7519	0.039893
RPS17	15	83205500	83209208	2	1.7517	0.039913
ATOX1	5	151122382	151138192	97	1.7512	0.039957
TOP2B	3	25639395	25706398	21	1.7511	0.039967
SNORD69	3	52726751	52726828	10	1.7505	0.040017
AKR1C6P	10	4913858	4958465	132	1.7503	0.040037
RBM48	7	92158108	92169795	28	1.7494	0.040113
DHX32	10	127524905	127569861	334	1.7491	0.040134
SNORD88A	19	51302695	51302792	38	1.7487	0.040171
RHOT2	16	718082	724174	40	1.7476	0.040268
PKD1	16	2138708	2185899	7	1.7466	0.040352
MIR2110	10	115933863	115933938	19	1.7465	0.040358
NMNAT2	1	183217371	183387515	257	1.7464	0.040371
SMIM29	6	34214171	34216783	4	1.7463	0.040384
OR52N2	11	5841565	5842531	229	1.7451	0.040485
LPCAT3	12	7085346	7125780	36	1.745	0.040488
KCNJ14	19	48958830	48970237	5	1.7448	0.040511
ATP5MC3	2	176040985	176046438	23	1.7437	0.040604
LOC101929268	8	49464126	49611069	145	1.7434	0.040632
GABPA	21	27107282	27144771	51	1.7425	0.040711
SCN1A	2	166841150	167005671	399	1.7416	0.040788
MDH1	2	63816096	63834331	32	1.7415	0.040796
MIR4487	11	47422520	47422593	18	1.7414	0.040808
TEX261	2	71213071	71222003	17	1.7412	0.04082
MINAR1	15	79724677	79764646	79	1.741	0.04084
TNS3	7	47314751	47621709	459	1.7402	0.040915
RIPK3	14	24805230	24809197	81	1.7396	0.040963
MIR3139	4	144264612	144264688	4	1.7392	0.041
FAM180B	11	47608202	47610746	8	1.7391	0.041008
LYZL4	3	42438574	42452102	30	1.739	0.041021
STX5	11	62574331	62599523	5	1.7389	0.041024
NMRK2	19	3933066	3942414	4	1.7388	0.041038
WIPI2	7	5229863	5273486	69	1.7374	0.041154
MIR4693	11	103720633	103720708	13	1.737	0.041196
SAMD10	20	62605468	62610995	61	1.7367	0.041224
C11orf21	11	2316857	2324370	47	1.7363	0.041255
NSUN5P2	7	72418831	72425302	7	1.7361	0.041272
GUCY1A1	4	156587999	156658211	131	1.7346	0.041404
SYNGR2	17	76164625	76169045	31	1.7342	0.041442
CATSPERZ	11	64067829	64072242	6	1.7339	0.041468
LINC00158	21	26758132	26804013	80	1.7338	0.041478
CHKB-DT	22	51021454	51033710	44	1.7334	0.041511
MIR499A	20	33578178	33578300	20	1.7334	0.041514
MIR499B	20	33578202	33578275	20	1.7334	0.041514
ALMS1-IT1	2	73684229	73686609	13	1.7334	0.041516
GNAT3	7	80087950	80141380	86	1.7333	0.041523
TRIM8	10	104404235	104418076	38	1.7327	0.041575
LOC101927157	4	47916243	47992754	175	1.7316	0.041668
GRM5	11	88237809	88799150	892	1.7314	0.041687
MIR7977	3	176232890	176232939	8	1.7314	0.041691
HBE1	11	5289574	5291175	20	1.7307	0.041749
LOC105377967	6	118407065	118416635	37	1.7307	0.041753
OVCH2	11	7710667	7728024	65	1.7305	0.041772
FXYD4	10	43867083	43871783	11	1.73	0.041815
GRIK4	11	120382456	120859615	692	1.7295	0.041858
MX1	21	42792484	42831141	152	1.7294	0.04187
LINC00598	13	40921268	41055143	156	1.7294	0.041872
LOC101409256	7	90025605	90027550	15	1.7285	0.041953
RTN4RL2	11	57228000	57245007	5	1.7277	0.042019
ZNF609	15	64752776	64978267	124	1.7268	0.042103
GAL3ST1	22	30950621	30970652	19	1.726	0.042172
MMP27	11	102562217	102576500	103	1.726	0.042175
FHAD1	1	15563016	15724824	243	1.7257	0.042198
MIR3925	6	36590212	36590289	3	1.7251	0.042254
CER1	9	14719721	14722731	38	1.7251	0.042254
AGXT	2	241808240	241819917	136	1.7247	0.042289
MYH11	16	15796991	15950885	243	1.7247	0.042293
MIR6068	1	63792595	63792655	2	1.7246	0.042304
LINC00323	21	42513426	42519991	78	1.7244	0.04232
LINC01426	21	36118121	36157183	34	1.7243	0.042329
POMK	8	42948657	42978577	13	1.7242	0.042334
MIR921	1	166123979	166124035	6	1.7237	0.042384
LINC01907	2	231555635	231565244	30	1.7236	0.042389
LOC101928881	2	233877323	233880595	19	1.7229	0.042456
PILRA	7	99971109	99997719	162	1.7225	0.042486
MIR6840	7	99954273	99954344	10	1.7224	0.042502
TEX12	11	112038094	112043279	34	1.7221	0.042527
LINC01976	17	42015628	42016330	20	1.7215	0.042581
KCNK4	11	64058773	64067503	8	1.7213	0.042597
KCNK4-TEX40	11	64059193	64072241	8	1.7213	0.042597
RPSA	3	39448210	39454033	108	1.7207	0.042651
KLHL31	6	53512713	53530554	53	1.7206	0.04266
MIR4649	7	44150447	44150511	9	1.7205	0.042668
KLK2	19	51376694	51383823	37	1.7204	0.042675
APIP	11	34903841	34937926	571	1.72	0.042713
DNMT1	19	10244021	10305629	33	1.7195	0.042763
WSB1	17	25621139	25642952	21	1.7195	0.042765
SUMO2	17	73161680	73179054	21	1.7183	0.042869
CYYR1	21	27838534	27945605	299	1.7177	0.042929
DBP	19	49133286	49140636	9	1.7176	0.042931
CASP1	11	104896169	104905871	55	1.7173	0.042958
GSTT1	22	24376132	24384311	12	1.7173	0.042966
ARSI	5	149675905	149682468	9	1.7171	0.042985
PNMT	17	37824271	37826728	16	1.7163	0.043053
SMU1	9	33041762	33076672	77	1.716	0.04308
ARL3	10	104433487	104474154	54	1.7156	0.043114
PPP1R15B	1	204372508	204380945	14	1.7153	0.043141
LDLR	19	11200138	11244496	120	1.7144	0.043231
PVRIG2P	7	99949940	99951559	12	1.7141	0.043253
FBP2	9	97321001	97356106	152	1.7134	0.043322
CFAP221	2	120302024	120414237	78	1.7133	0.043331
LINC01370	20	38633102	38637171	40	1.7125	0.043398
SNORD19	3	52723255	52723331	11	1.7125	0.0434
GPR142	17	72363644	72368739	34	1.7119	0.043454
SNRPD2P2	1	231611507	231612271	9	1.7113	0.043509
LRRC27	10	134145696	134195012	156	1.7109	0.043546
PUS7	7	105096947	105162718	173	1.7108	0.043559
OSM	22	30658817	30662840	39	1.7108	0.043563
LHFPL2	5	77781052	77944595	230	1.7104	0.043595
MIR4789	3	175087328	175087410	10	1.7099	0.043644
HSH2D	19	16244837	16269386	40	1.7092	0.043708
RECQL4	8	145736670	145743217	8	1.7084	0.043785
LINC02282	14	29252696	29254993	11	1.7083	0.043786
CENPB	20	3764497	3767387	13	1.7082	0.043803
HLA-DRB1	6	32546551	32557625	336	1.707	0.043916
RFPL1S	22	29833003	29838118	35	1.7063	0.04398
LOC100996249	7	112258119	112260704	31	1.7036	0.044226
PAXIP1	7	154735399	154794834	99	1.7034	0.044248
MTARC1	1	220960254	220993001	89	1.7032	0.044265
SLC35B4	7	133974083	134001682	114	1.7026	0.044322
ME2	18	48405487	48480627	97	1.7022	0.04436
MIR548L	11	94199660	94199746	15	1.702	0.044374
SLCO1B3-SLCO1B7	12	20968607	21244156	642	1.7017	0.044403
ARPC4	3	9834201	9848785	35	1.7013	0.044446
TIGAR	12	4430378	4469194	63	1.7012	0.044452
RPS6KC1	1	213224582	213448117	6	1.7002	0.04455
GCK	7	44182811	44229038	98	1.699	0.044661
LINC01181	8	104133259	104152583	112	1.6984	0.044715
TCHHL1	1	152056616	152061540	2	1.6983	0.044726
SNORD3B-2	17	18967232	18967449	4	1.6972	0.04483
SNORD136	3	52722902	52723049	12	1.6964	0.044902
SCAT1	17	76613465	76628139	44	1.6961	0.044937
LGALS16	19	40146552	40151287	16	1.696	0.044938
SERPINB13	18	61254576	61266426	30	1.6954	0.044998
TSPAN11	12	31079681	31149534	154	1.6953	0.045007
PRRC2C	1	171454668	171562650	224	1.695	0.045039
ADM5	19	50192850	50193832	12	1.6946	0.045073
LOC105379152	5	122421925	122426011	19	1.6932	0.045205
LOC100996419	5	179286002	179288283	17	1.6932	0.045205
FNBP4	11	47738045	47788893	74	1.6929	0.045238
B3GALT9	9	123555744	123564065	14	1.6928	0.045249
C1orf116	1	207191866	207206101	38	1.6927	0.045255
HBG2	11	5274417	5276011	23	1.6922	0.0453
CALN1	7	71244475	71912128	1181	1.692	0.045327
PHB2	12	7074489	7079916	10	1.6906	0.045455
MIR3133	2	242417319	242417397	19	1.6904	0.045474
LRP6	12	12268958	12419978	189	1.6903	0.045487
AMPH	7	38423304	38670973	656	1.6902	0.045492
WWP2	16	69796234	69975642	320	1.6902	0.045493
ARL10	5	175792489	175808912	31	1.6899	0.04552
SLC35F1	6	118228426	118638834	664	1.6899	0.045527
LINC01843	5	133842242	133844921	27	1.6898	0.045537
PROM2	2	95940196	95957050	4	1.6889	0.045624
IQCF2	3	51895630	51897440	13	1.6879	0.045719
MBL1P	10	81679933	81682875	190	1.6878	0.045728
KLHL36	16	84682116	84701292	76	1.6878	0.045728
MED8	1	43849587	43855471	85	1.6874	0.045763
MRPL52	14	23299095	23304246	25	1.6874	0.045764
DCLRE1B	1	114447240	114456708	20	1.6873	0.045778
SCG2	2	224461657	224467079	81	1.6872	0.045787
PRDM13	6	100054708	100063438	20	1.6872	0.045787
LOC100132077	9	97094757	97123230	15	1.687	0.045797
LINC02375	12	127808699	127824617	17	1.6867	0.045827
C1QC	1	22970125	22974601	40	1.6864	0.045862
IGFBP2	2	217497550	217529159	2	1.6863	0.045872
SLC43A3	11	57174426	57195053	27	1.6862	0.04588
ITIH4	3	52846977	52864688	621	1.6861	0.045888
MIR6738	1	155921063	155921127	4	1.686	0.045894
WDR24	16	734621	740398	14	1.6856	0.045934
ELAVL2	9	23690101	23850599	221	1.6856	0.045936
PARD3B	2	205410197	206484886	1390	1.685	0.045993
ADAM30	1	120436155	120439138	8	1.6849	0.046008
SNORD19C	3	52725393	52725460	8	1.6848	0.046009
TIMM10	11	57295936	57298227	223	1.6844	0.046048
PTPRO	12	15475441	15751265	353	1.6843	0.046062
MORN3	12	122086647	122110550	94	1.6841	0.046079
ATXN7	3	63848819	63989138	109	1.6841	0.046082
EYS	6	64429875	66417119	3437	1.6837	0.046117
BCRP3	22	25028881	25049327	7	1.6837	0.046121
GTDC1	2	144695634	145090636	28	1.6831	0.046177
SNORD19B	3	52724753	52724846	9	1.6826	0.046222
CAAP1	9	26840682	26892800	70	1.6825	0.046235
TBCE	1	235530741	235615756	114	1.6808	0.046405
AIF1L	9	133971917	133998531	80	1.6802	0.046455
DDB2	11	47236524	47260768	369	1.6795	0.046525
FLCN	17	17115525	17140482	196	1.6795	0.046529
OR8K3	11	56085782	56086721	35	1.6794	0.046538
B9D1	17	19238007	19281226	5	1.6793	0.046542
LMTK3	19	48988527	49016446	1	1.6783	0.046641
PLEKHS1	10	115511440	115543188	134	1.6782	0.046656
UBE2Q2P2	15	83023840	83084341	1	1.6771	0.046758
TNRC18	7	5346441	5463465	49	1.6749	0.046972
NACC2	9	138898382	138987135	62	1.6744	0.047027
PLEKHH1	14	68000006	68056329	126	1.674	0.047061
MIR6734	1	43830318	43830386	4	1.6739	0.047079
NFYCP2	9	89698800	89700140	11	1.6736	0.047107
C7orf61	7	100054242	100061883	5	1.6735	0.047115
MAPK7	17	19281062	19286857	3	1.6735	0.047118
RNU6-8	14	32672368	32672475	24	1.6734	0.047121
SLFN11	17	33677323	33700640	32	1.6732	0.047141
FLNB	3	57994148	58157978	279	1.6728	0.047187
LRRN3	7	110731182	110765510	29	1.6726	0.047201
FASTKD2	2	207630329	207660913	71	1.6726	0.047202
TCAIM	3	44379620	44450940	113	1.6718	0.047286
SLC10A4	4	48485359	48491543	127	1.6712	0.047337
SOX5	12	23682437	24715425	1694	1.6707	0.047394
TRIM66	11	8633586	8704212	136	1.6703	0.047435
SIMC1	5	175665426	175772992	121	1.6701	0.047449
TMIGD3	1	112025969	112106584	150	1.6699	0.047467
ATP5PF	21	27096810	27107964	20	1.6693	0.047524
LOC112267934	5	140247641	140255476	15	1.6683	0.047626
ZNF347	19	53638187	53662306	14	1.6678	0.047677
NFKBIZ	3	101546833	101579866	23	1.6676	0.047694
CHCHD3	7	132469630	132766850	324	1.6675	0.047705
ORAI1	12	122064454	122079946	29	1.6675	0.047706
LRRC2	3	46556874	46607792	135	1.6644	0.048018
SMCR2	17	17577339	17581002	27	1.6637	0.048087
UBE2L6	11	57319134	57335408	53	1.6628	0.048173
C19orf48	19	51300949	51308110	61	1.6628	0.048174
POU5F1B	8	128428069	128429455	83	1.6619	0.048263
TMEM54	1	33360195	33366990	4	1.6616	0.048295
LINC01010	6	134758853	134825158	177	1.6611	0.04835
GPR156	3	119884324	120004069	146	1.6608	0.048376
LOC654780	16	84226163	84230659	57	1.6599	0.048465
OR52E6	11	5862157	5863127	72	1.6597	0.048492
LOC729870	4	153855667	153857989	9	1.6589	0.048573
LOC101928557	16	85826020	85826539	6	1.6583	0.048632
C3orf20	3	14716647	14814543	157	1.6579	0.048665
FNDC3B	3	171757367	172119459	400	1.6579	0.048668
LINC01335	5	73602234	73604150	12	1.6577	0.048689
ZNF728	19	23157684	23185978	64	1.6572	0.048741
MBTPS1	16	84087367	84150547	194	1.6568	0.048777
RBPMS	8	30242056	30429773	278	1.6567	0.048791
C20orf204	20	62665061	62670354	15	1.6564	0.048823
OR4C11	11	55369835	55375121	1	1.6559	0.048872
HACD2	3	123210400	123303900	106	1.6556	0.048902
DNAJB12	10	74092620	74114677	6	1.6549	0.048975
MIR3150A	8	96085141	96085221	79	1.6543	0.049033
MIR6741	1	226109779	226109842	6	1.6538	0.049084
LOC105375304	7	26411638	26439038	79	1.6537	0.049096
BCAR3	1	94027297	94312775	315	1.6534	0.049123
SCAANT1	3	63897193	63897448	10	1.6533	0.049138
RSL24D1	15	55473003	55489139	48	1.6531	0.049156
DUSP23	1	159750751	159752333	7	1.6529	0.049171
ACACA	17	35441926	35766927	218	1.6527	0.049195
MIR544A	14	101514994	101515085	3	1.6521	0.049255
SPPL3	12	121200312	121342161	256	1.6521	0.049259
GAST	17	39868582	39872221	17	1.6518	0.049286
TSGA10IP	11	65713114	65727434	7	1.6517	0.049295
LOC102723672	7	144443	149438	3	1.6506	0.049414
LOC100507642	7	149717	155465	3	1.6506	0.049414
MSI2	17	55333211	55762050	482	1.6505	0.049416
ADAD2	16	84224762	84230772	65	1.6504	0.049432
PIGS	17	26880404	26898542	17	1.6504	0.049435
PTN	7	136912087	137028479	199	1.6496	0.049516
NCCRP1	19	39687603	39692524	21	1.6494	0.049534
SPATA5L1	15	45694533	45713613	302	1.6484	0.049636
HEYL	1	40089106	40105315	34	1.6484	0.04964
NUBP1	16	10837698	10863208	46	1.6478	0.049693
CALHM5	6	116832801	116845951	38	1.6472	0.049759
INVS	9	102861524	103064457	431	1.6472	0.049759
MAT1A	10	82031575	82049414	53	1.6463	0.04985
PLEKHB1	11	73357625	73373864	57	1.6456	0.049926
MUS81	11	65627903	65635124	26	1.6454	0.049948
Supplementary Table 3 - List of top associated genes in meta-analysis of the three cohorts from MAGMA, at P<0.05 (see Methods). Abbreviations: CHR (chromosome), NSNPS (number of SNPs assigned to the genes, according to position and eQTL annotation), ZSTAT (Z-score value), P (P-Value from Stouffer’s based meta-analysis)
