# Supplementary material for: Pharmacogenomics of clinical response to Natalizumab in multiple sclerosis: a genome-wide multi-centric association study
Source: J Neurol. 2024 Sep 12;271(11):7250–63. doi: 10.1007/s00415-024-12608-6 (PMC11561017; doi:10.1007/s00415-024-12608-6)
Supplement: Supplementary file 6 — Supplementary file6 (XLS 12 KB) [file 415_2024_12608_MOESM6_ESM.xls]

## Sheet: Supplementary Table 4
GO BP TERM	GENES	BETA	SE	P-VALUE
ATRIOVENTRICULAR CANAL DEVELOPMENT	13	0.68949	0.21185	0.00056875
REGULATION OF GLUCONEOGENESIS	48	0.33606	0.10405	0.00062041
REGULATION OF CD4 POSITIVE ALPHA BETA T CELL DIFFERENTIATION	50	0.32063	0.1028	0.00090875
UREA METABOLIC PROCESS	11	0.55236	0.18287	0.0012633
UREA CYCLE	10	0.55697	0.19851	0.0025126
PROTEIN LOCALIZATION TO CONDENSED CHROMOSOME	18	0.42086	0.15309	0.0029901
NEGATIVE REGULATION OF GLUCONEOGENESIS	16	0.51104	0.1875	0.0032116
T HELPER 17 CELL LINEAGE COMMITMENT	13	0.64055	0.23644	0.0033749
POSITIVE REGULATION OF ADAPTIVE IMMUNE RESPONSE	121	0.1853	0.069848	0.0039937
REGULATION OF ALPHA BETA T CELL DIFFERENTIATION	67	0.24018	0.091551	0.0043557
NEGATIVE REGULATION OF NOTCH SIGNALING PATHWAY	35	0.3124	0.1194	0.0044463
RIBONUCLEOPROTEIN COMPLEX BIOGENESIS	418	0.084644	0.032467	0.0045686
SNRNA PROCESSING	24	0.33659	0.12934	0.0046331
SNRNA 3 END PROCESSING	20	0.36303	0.13957	0.004651
CARDIAC PACEMAKER CELL DIFFERENTIATION	10	0.5936	0.22884	0.0047467
REGULATION OF SKELETAL MUSCLE FIBER DEVELOPMENT	11	0.59514	0.23126	0.0050366
ATRIAL CARDIAC MUSCLE TISSUE DEVELOPMENT	21	0.45558	0.17735	0.0051041
REGULATION OF CARBOHYDRATE BIOSYNTHETIC PROCESS	95	0.19053	0.075096	0.0055911
POSITIVE REGULATION OF CD4 POSITIVE ALPHA BETA T CELL DIFFERENTIATION	29	0.34421	0.13613	0.0057288
REGULATION OF CALCIUM ION DEPENDENT EXOCYTOSIS	34	0.28894	0.11445	0.0057944
REGULATION OF VASCULOGENESIS	16	0.44563	0.17758	0.0060487
CARDIAC ATRIUM MORPHOGENESIS	29	0.36827	0.14684	0.0060758
REGULATION OF METAPHASE PLATE CONGRESSION	11	0.4808	0.19381	0.0065588
DENDRITE SELF AVOIDANCE	14	0.52735	0.21522	0.0071402
PROTEIN K11 LINKED DEUBIQUITINATION	10	0.56962	0.23498	0.0076764
NEGATIVE REGULATION OF TYPE 2 IMMUNE RESPONSE	14	0.40418	0.16746	0.007901
RETROGRADE VESICLE MEDIATED TRANSPORT GOLGI TO ENDOPLASMIC RETICULUM	47	0.21635	0.089674	0.0079236
NEGATIVE REGULATION OF TRANSCRIPTION REGULATORY REGION DNA BINDING	16	0.42684	0.17822	0.0083135
ENDOPLASMIC RETICULUM MEMBRANE ORGANIZATION	12	0.43248	0.18084	0.0083942
REGULATION OF T HELPER CELL DIFFERENTIATION	39	0.27476	0.11509	0.0084897
ASTROCYTE DIFFERENTIATION	85	0.19026	0.080356	0.0089546
POSITIVE REGULATION OF UBIQUITIN PROTEIN TRANSFERASE ACTIVITY	31	0.30382	0.12881	0.0091749
Supplementary Table 4 - List of top associated gene sets from Gene Ontology Biological Process. The list is obtained upon application of a competitive test on gene-wise meta-analysis, as implemented in MAGMA (see Methods). For each Term, the number of genes annotated to it, regression coefficient (BETA) and its standard error, p-value from the test is reported. Abbreviations: GO (Gene Ontology), …
