# Supplementary material for: Pharmacogenomics of clinical response to Natalizumab in multiple sclerosis: a genome-wide multi-centric association study
Source: J Neurol. 2024 Sep 12;271(11):7250–63. doi: 10.1007/s00415-024-12608-6 (PMC11561017; doi:10.1007/s00415-024-12608-6)
Supplement: Supplementary file 7 — Supplementary file7 (XLS 10 KB) [file 415_2024_12608_MOESM7_ESM.xls]

## Sheet: Supplementary Table 5
Gene	P-value	Centrality metric
PPP2CB	0.016871	25	Degree
PPP1CB	0.54988	16
PPP3R1	0.96691	15
PPP4R2	0.0015532	13
NCK1	0.55763	12
PPP2R2A	0.065619	12
LRP6	0.045487	12
NKD1	0.5755	12
WDR82	0.010346	11
PPP1R15B	0.043141	10
TOX4	0.57674	10
PPP4R1	0.61826	10
YWHAB	0.017096	10
PPP2CB	0.016871	0.5089	Betweenness
CCT7	0.0055638	0.1864
NUP85	0.02055	0.1844
CDC20	0.030385	0.1675
YWHAB	0.017096	0.1543
EIF4E	0.64121	0.1303
PPP1CB	0.54988	0.1013
AKT3	0.10317	0.0945
YES1	0.068047	0.0837
PRKCE	0.055346	0.0763
GRB2	0.023418	0.0727
RRM2	0.015849	0.0724
LRP6	0.045487	0.0663
INS	0.0098469	0.0633
PPP2CB	0.016871	1	Eigenvector centrality
PPP1CB	0.54988	0.8824
PPP3R1	0.96691	0.8731
PPP2R2A	0.065619	0.834
PPP4R2	0.0015532	0.8056
NKD1	0.5755	0.8019
NCK1	0.55763	0.7981
WDR82	0.010346	0.7829
PPP1R15B	0.043141	0.7763
TOX4	0.57674	0.7763
PPP4R1	0.61826	0.7763
YWHAB	0.017096	0.4113
YWHAZ	0.054311	0.2656
PPP1R1B	0.060897	0.259
Supplementary Table 5 - The three list of topologically relevant genes in the detected network module is reported, ranked by each metric (degree, betweenness, eigenvector centrality). For each gene, the p-values of association with response to drug from Stouffer-based meta-analysis is reported.
