# Supplementary material for: Pharmacogenomics of clinical response to Natalizumab in multiple sclerosis: a genome-wide multi-centric association study
Source: J Neurol. 2024 Sep 12;271(11):7250–63. doi: 10.1007/s00415-024-12608-6 (PMC11561017; doi:10.1007/s00415-024-12608-6)
Supplement: Supplementary file 8 — Supplementary file8 (XLS 25 KB) [file 415_2024_12608_MOESM8_ESM.xls]

## Sheet: Supplementary Table 6
ID	Description	GeneRatio	BgRatio	pvalue	p.adjust	geneID
GO:0060070	canonical Wnt signaling pathway	18/133	222/9213	2.5793e-09	7.08276e-06	WNT6/MAD2L2/PIN1/LRP6/NKD1/WNT9A/FZD7/FZD1/WNT1/NKD2/DVL3/KREMEN1/RSPO1/RSPO3/FZD6/WNT2B/DAAM2/WNT8A
GO:0016055	Wnt signaling pathway	19/133	318/9213	1.31618e-07	0.000103919	WNT6/MAD2L2/PIN1/LRP6/NKD1/WNT9A/FZD7/WIF1/FZD1/WNT1/NKD2/DVL3/KREMEN1/RSPO1/RSPO3/FZD6/WNT2B/DAAM2/WNT8A
GO:0198738	cell-cell signaling by wnt	19/133	320/9213	1.45232e-07	0.000103919	WNT6/MAD2L2/PIN1/LRP6/NKD1/WNT9A/FZD7/WIF1/FZD1/WNT1/NKD2/DVL3/KREMEN1/RSPO1/RSPO3/FZD6/WNT2B/DAAM2/WNT8A
GO:1905114	cell surface receptor signaling pathway involved in cell-cell signaling	21/133	389/9213	1.51374e-07	0.000103919	STX1A/WNT6/MAD2L2/PIN1/LRP6/NKD1/WNT9A/FZD7/WIF1/FZD1/WNT1/NKD2/DVL3/MAPK8IP2/KREMEN1/RSPO1/RSPO3/FZD6/WNT2B/DAAM2/WNT8A
GO:0006470	protein dephosphorylation	14/133	216/9213	2.59322e-06	0.0014242	PPP2CB/PPP3R1/PIN1/PPP1R1B/CAMK2G/PPP2R2A/PPP4R2/PPP1R15B/YWHAB/PPP1CB/FKBP1A/PPP4R1/NCK1/DUSP7
GO:0031396	regulation of protein ubiquitination	12/133	164/9213	4.03453e-06	0.00168835	MAD2L2/NMI/PIN1/PRKCE/CDC20/UBE2D1/DAXX/SPRY2/FZR1/FKBP1A/DCUN1D2/ANGPT1
GO:0018105	peptidyl-serine phosphorylation	15/133	258/9213	4.30387e-06	0.00168835	MAD2L2/AKT3/BRAF/TDGF1/PRKCE/MAPK7/CDK5R1/MLXIPL/MAPKAPK2/SPRY2/TCL1A/NCK1/RPS6KA2/NOS1/ANGPT1
GO:0016311	dephosphorylation	16/133	303/9213	6.96938e-06	0.00238567	PPP2CB/PPP3R1/PIN1/PPP1R1B/CAMK2G/PPP2R2A/PPP1R17/PPP4R2/PFKFB2/PPP1R15B/YWHAB/PPP1CB/FKBP1A/PPP4R1/NCK1/DUSP7
GO:0018209	peptidyl-serine modification	15/133	272/9213	8.18762e-06	0.00238567	MAD2L2/AKT3/BRAF/TDGF1/PRKCE/MAPK7/CDK5R1/MLXIPL/MAPKAPK2/SPRY2/TCL1A/NCK1/RPS6KA2/NOS1/ANGPT1
GO:0035567	non-canonical Wnt signaling pathway	7/133	52/9213	8.68778e-06	0.00238567	NKD1/FZD7/FZD1/DVL3/RSPO3/FZD6/DAAM2
GO:0070935	3'-UTR-mediated mRNA stabilization	4/133	12/9213	1.87855e-05	0.0043802	HNRNPA0/MAPKAPK2/ELAVL1/HNRNPC
GO:1903320	regulation of protein modification by small protein conjugation or removal	12/133	191/9213	1.9157e-05	0.0043802	MAD2L2/NMI/PIN1/PRKCE/CDC20/UBE2D1/DAXX/SPRY2/FZR1/FKBP1A/DCUN1D2/ANGPT1
GO:0060071	Wnt signaling pathway, planar cell polarity pathway	6/133	40/9213	2.07365e-05	0.0043802	NKD1/FZD7/FZD1/DVL3/RSPO3/FZD6
GO:0090175	regulation of establishment of planar polarity	6/133	41/9213	2.40058e-05	0.00470857	NKD1/FZD7/FZD1/DVL3/RSPO3/FZD6
GO:0090101	negative regulation of transmembrane receptor protein serine/threonine kinase signaling pathway	8/133	84/9213	2.65035e-05	0.0048519	PIN1/FZD1/WNT1/DAND5/UBE2D1/SPRY2/CER1/FKBP1A
GO:0009798	axis specification	7/133	63/9213	3.14918e-05	0.00540478	WNT6/TDRD1/WNT1/TDGF1/ETS2/CER1/WNT8A
GO:0009792	embryo development ending in birth or egg hatching	19/133	477/9213	5.09043e-05	0.00822254	LRP6/COPS3/WNT9A/FZD1/CCNB2/WNT1/TDGF1/PLG/DVL3/CDK5R1/RSPO3/FZD6/RRM2/EIF2S2/NKX3-1/GRB2/PRMT1/WNT8A/ANGPT1
GO:0060828	regulation of canonical Wnt signaling pathway	11/133	180/9213	5.56887e-05	0.00849562	MAD2L2/PIN1/NKD1/FZD7/FZD1/NKD2/KREMEN1/RSPO1/RSPO3/FZD6/DAAM2
GO:0031398	positive regulation of protein ubiquitination	8/133	95/9213	6.47054e-05	0.00935164	NMI/PIN1/CDC20/UBE2D1/FZR1/FKBP1A/DCUN1D2/ANGPT1
GO:0001763	morphogenesis of a branching structure	10/133	158/9213	9.15604e-05	0.0125712	WNT6/WNT1/TDGF1/RSPO3/EPHA7/WNT2B/ENG/SPRY2/NKX3-1/GRB2
GO:0030111	regulation of Wnt signaling pathway	12/133	226/9213	9.9372e-05	0.0126961	MAD2L2/PIN1/NKD1/FZD7/WIF1/FZD1/NKD2/KREMEN1/RSPO1/RSPO3/FZD6/DAAM2
GO:0001736	establishment of planar polarity	6/133	53/9213	0.000106369	0.0126961	NKD1/FZD7/FZD1/DVL3/RSPO3/FZD6
GO:0007164	establishment of tissue polarity	6/133	53/9213	0.000106369	0.0126961	NKD1/FZD7/FZD1/DVL3/RSPO3/FZD6
GO:0031400	negative regulation of protein modification process	16/133	381/9213	0.000113947	0.0126961	GADD45B/MAD2L2/PPP1R1B/LRP6/PRKCE/MLXIPL/PPP4R2/PPP1R15B/CDC20/YWHAB/ENG/SPRY2/FKBP1A/NCK1/DUSP7/ANGPT1
GO:0009948	anterior/posterior axis specification	5/133	34/9213	0.000115587	0.0126961	TDRD1/TDGF1/ETS2/CER1/WNT8A
GO:0048598	embryonic morphogenesis	17/133	424/9213	0.000121043	0.012784	MAP2K5/WNT6/MMP8/FZD7/FZD1/WNT1/MAPK7/DVL3/RSPO3/FZD6/ETS2/WNT2B/ENG/SPRY2/CER1/TH/GRB2
GO:0070262	peptidyl-serine dephosphorylation	4/133	19/9213	0.000135984	0.0136809	PPP2CB/PPP2R2A/PPP1R15B/NCK1
GO:0007507	heart development	17/133	429/9213	0.0001395	0.0136809	MAP2K5/MYL7/SLC9A1/FZD7/FZD1/TDGF1/DAND5/ENG/TNFRSF1B/NKX3-1/CER1/TH/MYH11/FKBP1A/PRMT1/RPS6KA2/WNT8A
GO:0048255	mRNA stabilization	5/133	36/9213	0.000153022	0.0144896	HNRNPA0/E2F1/MAPKAPK2/ELAVL1/HNRNPC
GO:0009952	anterior/posterior pattern specification	9/133	140/9213	0.000184365	0.0161852	TDRD1/LRP6/WNT1/TDGF1/ETS2/WNT2B/NKX3-1/CER1/WNT8A
GO:1903322	positive regulation of protein modification by small protein conjugation or removal	8/133	111/9213	0.000193795	0.0161852	NMI/PIN1/CDC20/UBE2D1/FZR1/FKBP1A/DCUN1D2/ANGPT1
GO:0080135	regulation of cellular response to stress	18/133	484/9213	0.00019439	0.0161852	GADD45B/MAD2L2/MMP8/COPS3/FZD7/FZD1/WNT1/MAPK7/MAPK8IP2/KREMEN1/PPP4R2/MAPKAPK2/PPP1R15B/RPA2/NKX3-1/INS/PRMT1/NCK1
GO:1901019	regulation of calcium ion transmembrane transporter activity	6/133	59/9213	0.000194505	0.0161852	SLC9A1/CACNB3/STAC3/HSPA2/FKBP1A/NOS1
GO:0022898	regulation of transmembrane transporter activity	10/133	176/9213	0.000222938	0.0177179	SLC9A1/CACNA1D/CACNB3/PRKCE/STAC3/MAPK8IP2/HSPA2/INS/FKBP1A/NOS1
GO:0045936	negative regulation of phosphate metabolic process	14/133	323/9213	0.000225829	0.0177179	GADD45B/PPP1R1B/LRP6/MLXIPL/PPP4R2/PPP1R15B/YWHAB/ENG/IRS2/SPRY2/FKBP1A/NCK1/DUSP7/ANGPT1
GO:0010563	negative regulation of phosphorus metabolic process	14/133	324/9213	0.000233152	0.0177843	GADD45B/PPP1R1B/LRP6/MLXIPL/PPP4R2/PPP1R15B/YWHAB/ENG/IRS2/SPRY2/FKBP1A/NCK1/DUSP7/ANGPT1
GO:0051347	positive regulation of transferase activity	17/133	449/9213	0.00024037	0.0178394	MAP2K5/PIN1/TDGF1/DVL3/CDK5R1/IL23R/HNRNPA2B1/PFKFB2/EPHA7/CDC20/DAXX/SPRY2/FZR1/INS/TCL1A/DCUN1D2/ANGPT1
GO:0030514	negative regulation of BMP signaling pathway	5/133	40/9213	0.000255024	0.0184289	FZD1/WNT1/DAND5/UBE2D1/CER1
GO:0051924	regulation of calcium ion transport	10/133	180/9213	0.000267417	0.0187402	SLC9A1/CACNA1D/CACNB3/PRKCE/CAMK2G/STAC3/MYLK/HSPA2/FKBP1A/NOS1
GO:0033135	regulation of peptidyl-serine phosphorylation	8/133	117/9213	0.000278441	0.0187402	MAD2L2/BRAF/MLXIPL/SPRY2/TCL1A/NCK1/NOS1/ANGPT1
GO:1903312	negative regulation of mRNA metabolic process	6/133	63/9213	0.000279807	0.0187402	HNRNPA0/E2F1/HNRNPA2B1/MAPKAPK2/ELAVL1/HNRNPC
GO:0043489	RNA stabilization	5/133	41/9213	0.00028711	0.0187715	HNRNPA0/E2F1/MAPKAPK2/ELAVL1/HNRNPC
GO:2000027	regulation of animal organ morphogenesis	7/133	90/9213	0.000307963	0.0196667	NKD1/FZD7/FZD1/DVL3/RSPO3/FZD6/WNT2B
GO:1902373	negative regulation of mRNA catabolic process	5/133	42/9213	0.000322169	0.0201062	HNRNPA0/E2F1/MAPKAPK2/ELAVL1/HNRNPC
GO:0032409	regulation of transporter activity	10/133	188/9213	0.000378909	0.0223458	SLC9A1/CACNA1D/CACNB3/PRKCE/STAC3/MAPK8IP2/HSPA2/INS/FKBP1A/NOS1
GO:0043009	chordate embryonic development	17/133	467/9213	0.000380593	0.0223458	LRP6/COPS3/WNT9A/FZD1/CCNB2/WNT1/PLG/DVL3/RSPO3/FZD6/RRM2/EIF2S2/NKX3-1/GRB2/PRMT1/WNT8A/ANGPT1
GO:0007389	pattern specification process	13/133	300/9213	0.000382466	0.0223458	WNT6/TDRD1/LRP6/WNT1/TDGF1/DAND5/ETS2/WNT2B/ENG/NKX3-1/CER1/DAAM2/WNT8A
GO:1904953	Wnt signaling pathway involved in midbrain dopaminergic neuron differentiation	3/133	11/9213	0.000445887	0.0255084	LRP6/FZD1/WNT1
GO:0001738	morphogenesis of a polarized epithelium	6/133	69/9213	0.00046001	0.0257793	NKD1/FZD7/FZD1/DVL3/RSPO3/FZD6
GO:0070979	protein K11-linked ubiquitination	4/133	26/9213	0.000484985	0.0266354	ANAPC11/CDC26/CDC23/FZR1
GO:0048013	ephrin receptor signaling pathway	5/133	46/9213	0.00049573	0.0266917	NGEF/CDK5R1/EPHA7/NCK1/YES1
GO:0051783	regulation of nuclear division	8/133	128/9213	0.000511376	0.0270046	MAD2L2/PIN1/ANAPC11/CDC20/CDC23/FZR1/INS/RPS6KA2
GO:0090288	negative regulation of cellular response to growth factor stimulus	6/133	72/9213	0.00057876	0.0299863	FZD1/WNT1/DAND5/UBE2D1/SPRY2/CER1
GO:0051443	positive regulation of ubiquitin-protein transferase activity	4/133	28/9213	0.000649547	0.0330307	PIN1/CDC20/FZR1/DCUN1D2
GO:0007346	regulation of mitotic cell cycle	14/133	361/9213	0.000693268	0.0338807	RPA3/MAD2L2/PIN1/E2F1/ANAPC11/RRM2/RPA2/CDC26/NKX3-1/HSPA2/CDC23/FZR1/INS/EIF4E
GO:0030510	regulation of BMP signaling pathway	6/133	75/9213	0.000720063	0.0338807	FZD1/WNT1/DAND5/ENG/UBE2D1/CER1
GO:0051438	regulation of ubiquitin-protein transferase activity	5/133	50/9213	0.000731733	0.0338807	MAD2L2/PIN1/CDC20/FZR1/DCUN1D2
GO:1902369	negative regulation of RNA catabolic process	5/133	50/9213	0.000731733	0.0338807	HNRNPA0/E2F1/MAPKAPK2/ELAVL1/HNRNPC
GO:0032412	regulation of ion transmembrane transporter activity	9/133	169/9213	0.00073933	0.0338807	SLC9A1/CACNA1D/CACNB3/PRKCE/STAC3/MAPK8IP2/HSPA2/FKBP1A/NOS1
GO:1901021	positive regulation of calcium ion transmembrane transporter activity	4/133	29/9213	0.000745111	0.0338807	SLC9A1/CACNB3/STAC3/HSPA2
GO:0038092	nodal signaling pathway	3/133	13/9213	0.00075668	0.0338807	TDGF1/DAND5/CER1
GO:0048729	tissue morphogenesis	16/133	452/9213	0.000772738	0.0338807	WNT6/NKD1/FZD7/FZD1/WNT1/DVL3/RSPO3/FZD6/MYLK/EPHA7/WNT2B/ENG/SPRY2/NKX3-1/GRB2/FKBP1A
GO:0042326	negative regulation of phosphorylation	12/133	283/9213	0.000781318	0.0338807	GADD45B/PPP1R1B/LRP6/MLXIPL/PPP4R2/PPP1R15B/ENG/IRS2/SPRY2/NCK1/DUSP7/ANGPT1
GO:0030512	negative regulation of transforming growth factor beta receptor signaling pathway	5/133	51/9213	0.000801983	0.0338807	PIN1/WNT1/DAND5/SPRY2/FKBP1A
GO:0071300	cellular response to retinoic acid	5/133	51/9213	0.000801983	0.0338807	WNT6/SERPINF1/WNT9A/FZD7/YES1
GO:1903169	regulation of calcium ion transmembrane transport	7/133	106/9213	0.000830128	0.0345384	SLC9A1/CACNB3/PRKCE/STAC3/HSPA2/FKBP1A/NOS1
GO:0002009	morphogenesis of an epithelium	14/133	373/9213	0.000953724	0.0390884	WNT6/NKD1/FZD7/FZD1/WNT1/DVL3/RSPO3/FZD6/EPHA7/WNT2B/ENG/SPRY2/NKX3-1/GRB2
GO:0042770	signal transduction in response to DNA damage	8/133	142/9213	0.00101394	0.0407763	MAD2L2/COPS3/WNT1/SP100/E2F1/RPA2/GRB2/FZR1
GO:0001933	negative regulation of protein phosphorylation	11/133	252/9213	0.0010246	0.0407763	GADD45B/PPP1R1B/LRP6/MLXIPL/PPP4R2/PPP1R15B/ENG/SPRY2/NCK1/DUSP7/ANGPT1
GO:0042772	DNA damage response, signal transduction resulting in transcription	3/133	15/9213	0.00117863	0.0455846	MAD2L2/COPS3/SP100
GO:1904948	midbrain dopaminergic neuron differentiation	3/133	15/9213	0.00117863	0.0455846	LRP6/FZD1/WNT1
GO:0000723	telomere maintenance	7/133	113/9213	0.00121042	0.0459891	RPA3/RPA1/CCT7/SP100/HNRNPA2B1/RPA2/HNRNPC
GO:0007169	transmembrane receptor protein tyrosine kinase signaling pathway	16/133	472/9213	0.00122258	0.0459891	NGEF/BRAF/WNT1/CDK5R1/JAK1/MAPKAPK2/EPHA7/EIF4EBP2/IRS2/SPRY2/NKX3-1/GRB2/INS/NCK1/YES1/ANGPT1
GO:0061138	morphogenesis of a branching epithelium	8/133	147/9213	0.00126821	0.0470608	WNT6/WNT1/RSPO3/WNT2B/ENG/SPRY2/NKX3-1/GRB2
GO:0032526	response to retinoic acid	6/133	84/9213	0.00130787	0.0478854	WNT6/SERPINF1/WNT9A/FZD7/YES1/WNT8A
Supplementary Table 6 - Top-associated Gene Ontology Biological Process Terms after enrichment analysis of genes which are part of the detected network module. Terms associated at p.adjust<0.05 are reported. GeneRatio: number of genes in the module annotated to the Term/number of genes in the module BgRatio: number of genes annotated to the Term/number of genes in background universe pvalue: pval…
